# Supplementary material for: Exploratory analysis of the knowledge, attitudes and perceptions of healthcare workers about arboviruses in the context of surveillance in the Republic of Guinea
Source: PLoS Negl Trop Dis. 2023 Dec 4;17(12):e0011814. doi: 10.1371/journal.pntd.0011814 (PMC10721174; doi:10.1371/journal.pntd.0011814)
Supplement: S1 Data — (XLSM) [file pntd.0011814.s002.xlsm]

## Sheet: characteristics of respondents
id	facility	sex	age_years	grade	year_exp	age_years_class	year_exp_class
BK1	Municipal hospital	Male	34	General practice	2	30-35	< 5
BK2	Municipal hospital	Female	38	General practice	10	>35	5-10 ans
Bk3	Municipal hospital	Male	37	Hospital referral	10	>35	5-10 ans
BK4	Municipal hospital	Male	30	General practice	5	30-35	5-10 ans
BK5	Municipal hospital	Male	37	Hospital referral	4	>35	< 5
BK6	Municipal hospital	Female	38	Hospital referral	5	>35	5-10 ans
BK7	Municipal hospital	Male	49	General practice	6	>35	5-10 ans
BK8	Municipal hospital	Female	31	Hospital referral	4	30-35	< 5
BK9	Municipal hospital	Male	37	General practice	6	>35	5-10 ans
BK10	Municipal hospital	Male	31	General practice	2	30-35	< 5
BK11	Municipal hospital	Male	35	General practice	6	30-35	5-10 ans
BK12	Municipal hospital	Male	27	Student in thesis situation	5	<30	5-10 ans
BK13	Municipal hospital	Male	36	General practice	6	>35	5-10 ans
CB	Primary health centre	Male	34	General practice	3	30-35	< 5
CB2	Primary health centre	Male	35	General practice	4	30-35	< 5
CB3	Primary health centre	Female	40	General practice	6	>35	5-10 ans
cc1	Primary health centre	Male	47	General practice	15	>35	>10
cc2	Primary health centre	Female	44	General practice	15	>35	>10
cc3	Primary health centre	Female	43	General practice	13	>35	>10
cc4	Primary health centre	Female	40	General practice	10	>35	5-10 ans
cc5	Primary health centre	Female	38	General practice	7	>35	5-10 ans
cc6	Primary health centre	Male	59	Hospital referral	20	>35	>10
CF1	Municipal hospital	Male	37	General practice	8	>35	5-10 ans
CF2	Municipal hospital	Male	33	Hospital referral	10	30-35	5-10 ans
CF3	Municipal hospital	Male	38	Hospital referral	10	>35	5-10 ans
CF4	Municipal hospital	Male	50	General practice	10	>35	5-10 ans
CF5	Municipal hospital	Female	33	Hospital referral	2	30-35	< 5
CF6	Municipal hospital	Male	33	Hospital referral	5	30-35	5-10 ans
CF7	Municipal hospital	Female	38	Hospital referral	10	>35	5-10 ans
CF8	Municipal hospital	Male	44	General practice	19	>35	>10
CF9	Municipal hospital	Male	41	General practice	5	>35	5-10 ans
CK1	Primary health centre	Male	33	General practice	7	30-35	5-10 ans
CK2	Primary health centre	Male	35	General practice	10	30-35	5-10 ans
CM1	Municipal hospital	Male	33	General practice	4	30-35	< 5
CM2	Municipal hospital	Male	21	General practice	5	<30	5-10 ans
CM3	Municipal hospital	Female	52	Hospital referral	3	>35	< 5
CM4	Municipal hospital	Male	33	Hospital referral	3	30-35	< 5
CM5	Municipal hospital	Male	33	Hospital referral	4	30-35	< 5
CM6	Municipal hospital	Female	33	Hospital referral	3	30-35	< 5
CM7	Municipal hospital	Male	55	Student in thesis situation	5	>35	5-10 ans
CM8	Municipal hospital	Female	33	Student in thesis situation	6	30-35	5-10 ans
CM9	Municipal hospital	Female	33	Hospital referral	3	30-35	< 5
CM10	Municipal hospital	Female	33	Student in thesis situation	4	30-35	< 5
CN1	Municipal hospital	Male	32	General practice	3	30-35	< 5
CN2	Municipal hospital	Male	39	General practice	10	>35	5-10 ans
CN3	Municipal hospital	Female	29	General practice	3	<30	< 5
CN4	Municipal hospital	Male	35	General practice	4	30-35	< 5
CN5	Municipal hospital	Male	35	General practice	4	30-35	< 5
CN6	Municipal hospital	Male	34	General practice	10	30-35	5-10 ans
CN7	Municipal hospital	Female	37	General practice	6	>35	5-10 ans
CN8	Municipal hospital	Male	27	General practice	3	<30	< 5
CN9	Municipal hospital	Female	33	General practice	11	30-35	>10
CN10	Municipal hospital	Male	25	Student in thesis situation	2	<30	< 5
CN11	Municipal hospital	Male	42	Hospital referral	10	>35	5-10 ans
CN12	Municipal hospital	Female	38	Hospital referral	11	>35	>10
CN13	Municipal hospital	Female	45	General practice	9	>35	5-10 ans
CN14	Municipal hospital	Male	34	Hospital referral	5	30-35	5-10 ans
CP1	Primary health centre	Male	48	General practice	15	>35	>10
CR1	Municipal hospital	Female	33	General practice	10	30-35	5-10 ans
CR2	Municipal hospital	Male	33	General practice	5	30-35	5-10 ans
CR3	Municipal hospital	Female	30	Student in thesis situation	1	30-35	< 5
CR4	Municipal hospital	Male	28	Student in thesis situation	2	<30	< 5
CR5	Municipal hospital	Male	49	General practice	14	>35	>10
CR6	Municipal hospital	Female	30	General practice	1	30-35	< 5
CR7	Municipal hospital	Female	36	Hospital referral	0	>35	< 5
CR8	Municipal hospital	Female	33	Student in thesis situation	1	30-35	< 5
CR9	Municipal hospital	Male	34	Hospital referral	10	30-35	5-10 ans
CR10	Municipal hospital	Female	44	General practice	10	>35	5-10 ans
CR11	Municipal hospital	Female	39	Hospital referral	10	>35	5-10 ans
CR12	Municipal hospital	Male	29	Student in thesis situation	11	<30	>10
CR13	Municipal hospital	Male	44	General practice	14	>35	>10
CR14	Municipal hospital	Male	37	General practice	5	>35	5-10 ans
HD1	National Hospital	Female	31	General practice	5	30-35	5-10 ans
HD2	National Hospital	Female	27	Student in thesis situation	0	<30	< 5
HD3	National Hospital	Female	33	General practice	7	30-35	5-10 ans
HD4	National Hospital	Male	23	Student in thesis situation	0	<30	< 5
HD5	National Hospital	Female	29	Student in thesis situation	0	<30	< 5
HD8	National Hospital	Female	30	Student in thesis situation	3	30-35	< 5
HD9	National Hospital	Female	28	General practice	3	<30	< 5
HD10	National Hospital	Male	26	Student in thesis situation	0	<30	< 5
HD11	National Hospital	Female	25	Student in thesis situation	0	<30	< 5
HD12	National Hospital	Female	29	General practice	5	<30	5-10 ans
HD13	National Hospital	Male	30	General practice	4	30-35	< 5
HD14	National Hospital	Male	33	General practice	4	30-35	< 5
HD15	National Hospital	Female	35	General practice	10	30-35	5-10 ans
HD16	National Hospital	Female	25	Student in thesis situation	0	<30	< 5
HD17	National Hospital	Male	40	General practice	18	>35	>10
HD18	National Hospital	Male	32	General practice	7	30-35	5-10 ans
HD19	National Hospital	Female	43	General practice	13	>35	>10
HD20	National Hospital	Female	29	General practice	2	<30	< 5
HD21	National Hospital	Female	32	Hospital referral	3	30-35	< 5
HD22	National Hospital	Male	32	Hospital referral	0	30-35	< 5
HD23	National Hospital	Female	30	Hospital referral	4	30-35	< 5
HD24	National Hospital	Male	32	General practice	4	30-35	< 5
HD25	National Hospital	Male	38	General practice	0	>35	< 5
HD26	National Hospital	Male	38	Hospital referral	5	>35	5-10 ans
HD27	National Hospital	Male	36	General practice	10	>35	5-10 ans
HD28	National Hospital	Female	33	Hospital referral	2	30-35	< 5
HD29	National Hospital	Female	36	General practice	6	>35	5-10 ans
HD30	National Hospital	Female	38	General practice	5	>35	5-10 ans
HD31	National Hospital	Female	32	General practice	4	30-35	< 5
HD32	National Hospital	Female	24	Student in thesis situation	2	<30	< 5
HD33	National Hospital	Female	35	General practice	6	30-35	5-10 ans
HD34	National Hospital	Female	25	General practice	3	<30	< 5
HD35	National Hospital	Male	42	General practice	9	>35	5-10 ans
HD36	National Hospital	Male	52	Hospital referral	6	>35	5-10 ans
HD37	National Hospital	Female	30	Student in thesis situation	1	30-35	< 5
HD38	National Hospital	Male	27	Student in thesis situation	2	<30	< 5
HD39	National Hospital	Male	38	Hospital referral	12	>35	>10
HD40	National Hospital	Male	43	Hospital referral	0	>35	< 5
HD41	National Hospital	Female	30	Student in thesis situation	8	30-35	5-10 ans
HD42	National Hospital	Female	33	General practice	7	30-35	5-10 ans
HD43	National Hospital	Female	33	Hospital referral	2	30-35	< 5
HD44	National Hospital	Female	33	Hospital referral	3	30-35	< 5
HD45	National Hospital	Female	32	Hospital referral	5	30-35	5-10 ans
HD46	National Hospital	Male	33	Hospital referral	6	30-35	5-10 ans
HD47	National Hospital	Male	31	Hospital referral	5	30-35	5-10 ans
HD48	National Hospital	Male	33	General practice	5	30-35	5-10 ans
HD49	National Hospital	Male	33	Student in thesis situation	0	30-35	< 5
HD50	National Hospital	Female	27	Student in thesis situation	8	<30	5-10 ans
HD51	National Hospital	Female	27	Student in thesis situation	8	<30	5-10 ans
HD52	National Hospital	Female	25	Student in thesis situation	0	<30	< 5
HD53	National Hospital	Male	28	General practice	2	<30	< 5
HD54	National Hospital	Male	29	General practice	5	<30	5-10 ans
HD55	National Hospital	Male	35	General practice	7	30-35	5-10 ans
HD56	National Hospital	Male	31	General practice	1	30-35	< 5
HD57	National Hospital	Male	34	General practice	5	30-35	5-10 ans
HD58	National Hospital	Male	30	Hospital referral	8	30-35	5-10 ans
HD59	National Hospital	Male	31	Student in thesis situation	3	30-35	< 5
HD60	National Hospital	Female	29	General practice	1	<30	< 5
HD61	National Hospital	Female	32	Student in thesis situation	7	30-35	5-10 ans
HD62	National Hospital	Male	24	Student in thesis situation	0	<30	< 5
HD63	National Hospital	Female	60	General practice	30	>35	>10
HD64	National Hospital	Male	32	Hospital referral	7	30-35	5-10 ans
HD65	National Hospital	Male	47	Hospital referral	23	>35	>10
HD66	National Hospital	Male	37	General practice	4	>35	< 5
HD67	National Hospital	Male	29	General practice	2	<30	< 5
HD68	National Hospital	Female	27	Hospital referral	2	<30	< 5
HD69	National Hospital	Female	33	General practice	30	30-35	>10
HD70	National Hospital	Male	52	Hospital referral	15	>35	>10
HD71	National Hospital	Male	36	Hospital referral	6	>35	5-10 ans
HD72	National Hospital	Female	34	Hospital referral	4	30-35	< 5
HDN1	National Hospital	Male	30	Hospital referral	4	30-35	< 5
HDN2	National Hospital	Male	28	Student in thesis situation	7	<30	5-10 ans
HDN3	National Hospital	Female	33	Student in thesis situation	7	30-35	5-10 ans
HDN4	National Hospital	Male	26	Hospital referral	10	<30	5-10 ans
HDN5	National Hospital	Male	33	Hospital referral	9	30-35	5-10 ans
HDN6	National Hospital	Female	36	General practice	10	>35	5-10 ans
HDN7	National Hospital	Male	29	Student in thesis situation	7	<30	5-10 ans
HDN8	National Hospital	Male	33	General practice	10	30-35	5-10 ans
HDN9	National Hospital	Female	29	Student in thesis situation	7	<30	5-10 ans
HDN10	National Hospital	Female	32	Hospital referral	2	30-35	< 5
HDN11	National Hospital	Female	25	Hospital referral	0	<30	< 5
HDN12	National Hospital	Female	27	Student in thesis situation	7	<30	5-10 ans
HDN13	National Hospital	Male	29	Student in thesis situation	1	<30	< 5
HDN14	National Hospital	Male	47	General practice	17	>35	>10
HDN15	National Hospital	Male	44	Hospital referral	13	>35	>10
HDN16	National Hospital	Female	38	General practice	7	>35	5-10 ans
HI1	National Hospital	Male	40	Hospital referral	3	>35	< 5
HI2	National Hospital	Female	34	General practice	4	30-35	< 5
HI3	National Hospital	Male	35	General practice	6	30-35	5-10 ans
HI4	National Hospital	Male	24	Student in thesis situation	0	<30	< 5
HI5	National Hospital	Female	33	Hospital referral	2	30-35	< 5
HI6	National Hospital	Male	27	Hospital referral	2	<30	< 5
HI7	National Hospital	Male	26	Hospital referral	4	<30	< 5
HI8	National Hospital	Male	33	General practice	8	30-35	5-10 ans
HI9	National Hospital	Male	28	Student in thesis situation	4	<30	< 5
HI10	National Hospital	Male	27	General practice	2	<30	< 5
HI11	National Hospital	Female	35	General practice	4	30-35	< 5
HI12	National Hospital	Female	25	General practice	2	<30	< 5
HI13	National Hospital	Male	25	General practice	0	<30	< 5
HI14	National Hospital	Male	24	General practice	5	<30	5-10 ans
HI15	National Hospital	Female	28	General practice	2	<30	< 5
HI16	National Hospital	Female	30	General practice	4	30-35	< 5
HI17	National Hospital	Male	35	Hospital referral	4	30-35	< 5
HI18	National Hospital	Female	27	General practice	2	<30	< 5
HI19	National Hospital	Male	35	General practice	5	30-35	5-10 ans
HI20	National Hospital	Male	25	Student in thesis situation	0	<30	< 5
HI21	National Hospital	Male	22	Student in thesis situation	0	<30	< 5
HI22	National Hospital	Male	25	Student in thesis situation	0	<30	< 5
HI23	National Hospital	Female	25	General practice	3	<30	< 5
HI24	National Hospital	Male	27	Hospital referral	3	<30	< 5
HI	National Hospital	Male	25	Student in thesis situation	0	<30	< 5
HI26	National Hospital	Female	25	Student in thesis situation	0	<30	< 5
HI27	National Hospital	Female	26	Student in thesis situation	4	<30	< 5
HI28	National Hospital	Male	27	Student in thesis situation	2	<30	< 5
HI29	National Hospital	Male	40	General practice	4	>35	< 5
HI30	National Hospital	Female	35	General practice	4	30-35	< 5
HI31	National Hospital	Female	37	General practice	3	>35	< 5
HI32	National Hospital	Male	38	General practice	4	>35	< 5
HI33	National Hospital	Male	30	Student in thesis situation	4	30-35	< 5
HI34	National Hospital	Male	28	Student in thesis situation	3	<30	< 5
HI35	National Hospital	Male	25	Student in thesis situation	0	<30	< 5
HI36	National Hospital	Male	29	Student in thesis situation	2	<30	< 5
HI37	National Hospital	Female	30	General practice	4	30-35	< 5
HI38	National Hospital	Male	34	General practice	8	30-35	5-10 ans
HI39	National Hospital	Male	38	General practice	7	>35	5-10 ans
HI40	National Hospital	Male	33	General practice	4	30-35	< 5
HI41	National Hospital	Male	39	General practice	14	>35	>10
HI42	National Hospital	Male	35	General practice	6	30-35	5-10 ans
HI43	National Hospital	Male	39	General practice	5	>35	5-10 ans
HI44	National Hospital	Male	40	General practice	8	>35	5-10 ans
HI45	National Hospital	Male	30	General practice	4	30-35	< 5
HI46	National Hospital	Female	35	General practice	5	30-35	5-10 ans
HI47	National Hospital	Male	35	General practice	4	30-35	< 5
HI48	National Hospital	Female	27	Student in thesis situation	2	<30	< 5
HI49	National Hospital	Male	45	General practice	8	>35	5-10 ans
HI50	National Hospital	Female	33	General practice	4	30-35	< 5
HI51	National Hospital	Male	45	Hospital referral	9	>35	5-10 ans
HI52	National Hospital	Male	48	Hospital referral	12	>35	>10
HI53	National Hospital	Female	26	Student in thesis situation	4	<30	< 5
HI54	National Hospital	Female	36	General practice	7	>35	5-10 ans
HI55	National Hospital	Male	26	Student in thesis situation	4	<30	< 5
Hi56	National Hospital	Male	28	Student in thesis situation	3	<30	< 5
HI57	National Hospital	Female	27	Student in thesis situation	2	<30	< 5
HI58	National Hospital	Male	25	Student in thesis situation	0	<30	< 5
HI59	National Hospital	Male	36	General practice	4	>35	< 5
HI60	National Hospital	Male	39	General practice	7	>35	5-10 ans
HI61	National Hospital	Male	34	General practice	4	30-35	< 5
HI62	National Hospital	Male	34	Student in thesis situation	4	30-35	< 5
HI63	National Hospital	Male	35	Hospital referral	5	30-35	5-10 ans
HI64	National Hospital	Male	38	Hospital referral	4	>35	< 5
HI65	National Hospital	Male	38	Hospital referral	5	>35	5-10 ans
HI66	National Hospital	Male	38	Hospital referral	4	>35	< 5
HI67	National Hospital	Male	34	Hospital referral	3	30-35	< 5
HI68	National Hospital	Female	33	General practice	2	30-35	< 5
HI69	National Hospital	Male	36	Hospital referral	4	>35	< 5
HI70	National Hospital	Male	40	Hospital referral	5	>35	5-10 ans
HI71	National Hospital	Male	28	Student in thesis situation	3	<30	< 5
HI72	National Hospital	Male	26	Student in thesis situation	4	<30	< 5
HI73	National Hospital	Male	33	Student in thesis situation	2	30-35	< 5
HI74	National Hospital	Male	26	Student in thesis situation	4	<30	< 5
HI75	National Hospital	Male	24	Student in thesis situation	0	<30	< 5
HI76	National Hospital	Male	39	General practice	8	>35	5-10 ans
Hi77	National Hospital	Male	26	Student in thesis situation	4	<30	< 5
HI78	National Hospital	Male	26	Student in thesis situation	4	<30	< 5
HI79	National Hospital	Male	27	Student in thesis situation	2	<30	< 5
HI80	National Hospital	Male	33	General practice	6	30-35	5-10 ans
HI81	National Hospital	Male	38	General practice	8	>35	5-10 ans
HI82	National Hospital	Male	34	General practice	3	30-35	< 5
HI83	National Hospital	Male	44	General practice	10	>35	5-10 ans
HI84	National Hospital	Female	26	General practice	9	<30	5-10 ans
HI85	National Hospital	Female	31	General practice	13	30-35	>10
HI86	National Hospital	Female	29	General practice	3	<30	< 5
HI87	National Hospital	Male	34	General practice	4	30-35	< 5
HI88	National Hospital	Male	25	Student in thesis situation	0	<30	< 5
HI89	National Hospital	Male	40	General practice	10	>35	5-10 ans
HI90	National Hospital	Male	28	Hospital referral	2	<30	< 5
HI91	National Hospital	Female	30	Student in thesis situation	2	30-35	< 5
HI92	National Hospital	Male	25	Student in thesis situation	0	<30	< 5
HI93	National Hospital	Male	31	Hospital referral	5	30-35	5-10 ans
HI94	National Hospital	Male	25	Student in thesis situation	4	<30	< 5
HI95	National Hospital	Male	38	General practice	10	>35	5-10 ans
HI96	National Hospital	Male	31	General practice	2	30-35	< 5
HI97	National Hospital	Male	54	Hospital referral	15	>35	>10
HI98	National Hospital	Male	33	Hospital referral	4	30-35	< 5
HR1	National Hospital	Female	36	General practice	1	>35	< 5
HR2	National Hospital	Male	55	General practice	21	>35	>10
HR3	National Hospital	Male	43	Hospital referral	14	>35	>10
HR4	National Hospital	Male	53	Hospital referral	15	>35	>10
HR5	National Hospital	Female	33	Student in thesis situation	2	30-35	< 5
HR6	National Hospital	Male	34	General practice	2	30-35	< 5
HR7	National Hospital	Female	32	General practice	4	30-35	< 5
HR8	National Hospital	Female	29	General practice	2	<30	< 5
HR9	National Hospital	Male	56	Hospital referral	28	>35	>10
HR10	National Hospital	Female	61	General practice	27	>35	>10
HR11	National Hospital	Male	40	General practice	9	>35	5-10 ans
HR12	National Hospital	Male	36	General practice	6	>35	5-10 ans
HR13	National Hospital	Female	43	General practice	15	>35	>10
HR14	National Hospital	Male	37	General practice	4	>35	< 5
HR15	National Hospital	Female	35	Student in thesis situation	6	30-35	5-10 ans
HS1	National Hospital	Male	42	Hospital referral	15	>35	>10
HS2	National Hospital	Male	45	General practice	13	>35	>10
JP1	Municipal hospital	Female	37	General practice	4	>35	< 5
JP2	Municipal hospital	Male	30	Student in thesis situation	2	30-35	< 5
JP3	Municipal hospital	Male	38	Hospital referral	10	>35	5-10 ans
JP4	Municipal hospital	Male	31	Student in thesis situation	2	30-35	< 5
JP5	Municipal hospital	Male	36	General practice	6	>35	5-10 ans
JP6	Municipal hospital	Male	27	Student in thesis situation	3	<30	< 5
JP7	Municipal hospital	Male	23	Student in thesis situation	3	<30	< 5
JP8	Municipal hospital	Male	30	Student in thesis situation	2	30-35	< 5
JP9	Municipal hospital	Female	30	Hospital referral	1	30-35	< 5
JP10	Municipal hospital	Male	58	General practice	20	>35	>10
JP11	Municipal hospital	Female	31	Student in thesis situation	2	30-35	< 5
JP12	Municipal hospital	Male	32	Hospital referral	4	30-35	< 5
SDA1	Primary health centre	Male	42	General practice	6	>35	5-10 ans
SDA2	Primary health centre	Female	36	General practice	6	>35	5-10 ans
SDA3	Primary health centre	Female	40	General practice	9	>35	5-10 ans
SDA4	Primary health centre	Male	44	General practice	10	>35	5-10 ans
SDA5	Primary health centre	Female	40	General practice	3	>35	< 5
SDA6	Primary health centre	Male	39	General practice	10	>35	5-10 ans
SDI1	Primary health centre	Female	33	Hospital referral	15	30-35	>10
SDI2	Primary health centre	Male	37	General practice	6	>35	5-10 ans
SDJ01	Primary health centre	Male	33	Student in thesis situation	3	30-35	< 5
SDJ02	Primary health centre	Male	26	Student in thesis situation	1	<30	< 5
SE	Primary health centre	Female	66	Hospital referral	42	>35	>10
SGI1	Primary health centre	Female	36	General practice	7	>35	5-10 ans
SGI2	Primary health centre	Male	36	General practice	8	>35	5-10 ans
SGI3	Primary health centre	Male	40	Hospital referral	12	>35	>10
SGI4	Primary health centre	Female	39	General practice	12	>35	>10
SGI5	Primary health centre	Female	60	General practice	28	>35	>10
SH1	Primary health centre	Male	33	General practice	8	30-35	5-10 ans
SH2	Primary health centre	Male	35	General practice	7	30-35	5-10 ans
SH3	Primary health centre	Male	25	Hospital referral	3	<30	< 5
SH4	Primary health centre	Male	28	Student in thesis situation	2	<30	< 5
SH5	Primary health centre	Male	61	General practice	32	>35	>10
SH6	Primary health centre	Male	33	General practice	22	30-35	>10
SI1	National Hospital	Female	26	Student in thesis situation	4	<30	< 5
SI2	National Hospital	Male	26	General practice	1	<30	< 5
SI3	National Hospital	Male	27	Student in thesis situation	2	<30	< 5
SI4	National Hospital	Female	28	Student in thesis situation	1	<30	< 5
SI5	National Hospital	Female	25	Student in thesis situation	5	<30	5-10 ans
SI6	National Hospital	Male	26	Student in thesis situation	4	<30	< 5
SI7	National Hospital	Male	28	Student in thesis situation	2	<30	< 5
SI8	National Hospital	Male	29	Student in thesis situation	7	<30	5-10 ans
SI9	National Hospital	Female	25	Student in thesis situation	1	<30	< 5
SI10	National Hospital	Male	33	Student in thesis situation	2	30-35	< 5
SI11	National Hospital	Male	27	Student in thesis situation	4	<30	< 5
SI12	National Hospital	Male	30	Hospital referral	6	30-35	5-10 ans
SI13	National Hospital	Male	33	Student in thesis situation	2	30-35	< 5
SI14	National Hospital	Female	28	General practice	4	<30	< 5
SI15	National Hospital	Male	33	Student in thesis situation	1	30-35	< 5
SI16	National Hospital	Female	27	Student in thesis situation	7	<30	5-10 ans
SI17	National Hospital	Female	27	Student in thesis situation	2	<30	< 5
SI18	National Hospital	Male	28	Student in thesis situation	2	<30	< 5
SKB01	Primary health centre	Female	27	Student in thesis situation	1	<30	< 5
SKB02	Primary health centre	Female	26	Student in thesis situation	4	<30	< 5
SL1	Primary health centre	Female	37	General practice	10	>35	5-10 ans
SL2	Primary health centre	Female	25	General practice	2	<30	< 5
SL3	Primary health centre	Female	30	General practice	3	30-35	< 5
SM1	Primary health centre	Male	43	General practice	11	>35	>10
SM2	Primary health centre	Female	33	General practice	7	30-35	5-10 ans
SM3	Primary health centre	Female	27	General practice	2	<30	< 5
SM4	Primary health centre	Female	36	General practice	5	>35	5-10 ans
SM5	Primary health centre	Female	40	Hospital referral	9	>35	5-10 ans
SMA1	Primary health centre	Female	35	General practice	9	30-35	5-10 ans
SMA2	Primary health centre	Female	36	General practice	11	>35	>10
smc1	Primary health centre	Male	51	General practice	10	>35	5-10 ans
smc2	Primary health centre	Female	53	General practice	15	>35	>10
smc3	Primary health centre	Male	38	General practice	8	>35	5-10 ans
SS1	Primary health centre	Male	33	Student in thesis situation	3	30-35	< 5
SSO1	Primary health centre	Male	33	General practice	3	30-35	< 5
SSO2	Primary health centre	Male	33	Student in thesis situation	3	30-35	< 5
ST1	Primary health centre	Female	50	General practice	18	>35	>10
ST2	Primary health centre	Male	37	General practice	8	>35	5-10 ans
ST3	Primary health centre	Female	33	General practice	10	30-35	5-10 ans
ST4	Primary health centre	Male	55	General practice	24	>35	>10
ST5	Primary health centre	Male	36	General practice	6	>35	5-10 ans
ST6	Primary health centre	Female	41	General practice	7	>35	5-10 ans
SW01	Primary health centre	Male	40	Student in thesis situation	5	>35	5-10 ans
SW02	Primary health centre	Male	27	General practice	6	<30	5-10 ans
SW03	Primary health centre	Male	33	General practice	8	30-35	5-10 ans

## Sheet: Knowledge
def_arbovirose	vecteur_anophele	vecteur_aedes	arbov_zoonose	denv_arb	roug_arb	yf_arb	trypano_arb	trans_goutlet	trans_contact	trans_tsang	trans_vbrousse	hom_reserv	climat_emerg	pseudogrippal_symp	tgastro_symp	arbov_asympt	hepat_complic	encep_complic	hemo_complic	occul_complic	milda_protect	elimeaustag_protect	chimiop_protect	vetlong_protect	denv_zoop	chik_zoop	fvr_zoop	yf_zoop	arbov_mchroniq	pcr_diag	ttt_symp	ttt_specifiq	atb_ttt	chloroq_effet	denv_vac	chik_vac	fvr_vac	yf_vac	score_con	connais_classe	connais_bin	score_deftypevecmod	score_deftypevecmod_classe	score_sympdiagtttcomp	score_sympdiagtttcomp_classe	score_mprevent	score_mprevent_classe
Maladies transmises par arthropodes	Ne sait pas	Ne sait pas	Ne sait pas	Oui	Ne sait pas	Ne sait pas	Ne sait pas	Ne sait pas	Ne sait pas	Ne sait pas	Ne sait pas	Ne sait pas	Ne sait pas	Ne sait pas	Ne sait pas	Ne sait pas	Ne sait pas	Ne sait pas	Ne sait pas	Ne sait pas	Ne sait pas	Ne sait pas	Oui	Oui	Oui	Ne sait pas	Ne sait pas	Ne sait pas	Ne sait pas	Ne sait pas	Ne sait pas	Ne sait pas	Non	Ne sait pas	Ne sait pas	Ne sait pas	Ne sait pas	Ne sait pas	2.75	Low Knowledge	Poor Knowledge	2	Poor Knowledge	1	Poor Knowledge	2	Poor Knowledge
Maladies transmises par mouches	Ne sait pas	Non	Non	Ne sait pas	Non	Ne sait pas	Non	Ne sait pas	Non	Ne sait pas	Ne sait pas	Non	Ne sait pas	Non	Ne sait pas	Ne sait pas	Non	Ne sait pas	Non	Ne sait pas	Ne sait pas	Ne sait pas	Ne sait pas	Ne sait pas	Non	Ne sait pas	Non	Ne sait pas	Ne sait pas	Ne sait pas	Ne sait pas	Ne sait pas	Ne sait pas	Ne sait pas	Non	Ne sait pas	Non	Ne sait pas	1	Low Knowledge	Poor Knowledge	3	Poor Knowledge	0	Poor Knowledge	1	Poor Knowledge
Maladies transmises par mouches	Ne sait pas	Oui	Oui	Ne sait pas	Ne sait pas	Ne sait pas	Ne sait pas	Ne sait pas	Ne sait pas	Oui	Ne sait pas	Ne sait pas	Oui	Ne sait pas	Oui	Oui	Ne sait pas	Ne sait pas	Ne sait pas	Ne sait pas	Oui	Oui	Oui	Ne sait pas	Ne sait pas	Ne sait pas	Ne sait pas	Ne sait pas	Oui	Non	Ne sait pas	Oui	Oui	Oui	Oui	Ne sait pas	Ne sait pas	Ne sait pas	5	Low Knowledge	Poor Knowledge	4	Poor Knowledge	2	Poor Knowledge	3	Poor Knowledge
Maladies transmises par arthropodes	Non	Oui	Non	Ne sait pas	Ne sait pas	Ne sait pas	Ne sait pas	Ne sait pas	Oui	Oui	Ne sait pas	Ne sait pas	Ne sait pas	Oui	Ne sait pas	Ne sait pas	Ne sait pas	Ne sait pas	Ne sait pas	Ne sait pas	Ne sait pas	Ne sait pas	Ne sait pas	Ne sait pas	Ne sait pas	Ne sait pas	Ne sait pas	Ne sait pas	Ne sait pas	Ne sait pas	Ne sait pas	Ne sait pas	Ne sait pas	Ne sait pas	Ne sait pas	Ne sait pas	Ne sait pas	Ne sait pas	4.25	Low Knowledge	Poor Knowledge	4	Poor Knowledge	1	Poor Knowledge	0	Poor Knowledge
Maladies transmises par mouches	Ne sait pas	Ne sait pas	Ne sait pas	Ne sait pas	Ne sait pas	Ne sait pas	Ne sait pas	Ne sait pas	Ne sait pas	Ne sait pas	Ne sait pas	Ne sait pas	Ne sait pas	Ne sait pas	Ne sait pas	Ne sait pas	Ne sait pas	Ne sait pas	Ne sait pas	Ne sait pas	Ne sait pas	Oui	Ne sait pas	Ne sait pas	Ne sait pas	Ne sait pas	Ne sait pas	Ne sait pas	Ne sait pas	Ne sait pas	Ne sait pas	Ne sait pas	Ne sait pas	Ne sait pas	Ne sait pas	Ne sait pas	Ne sait pas	Ne sait pas	0.25	Low Knowledge	Poor Knowledge	0	Poor Knowledge	0	Poor Knowledge	1	Poor Knowledge
Maladies transmises par mouches	Oui	Oui	Ne sait pas	Ne sait pas	Ne sait pas	Ne sait pas	Oui	Ne sait pas	Ne sait pas	Ne sait pas	Ne sait pas	Ne sait pas	Ne sait pas	Oui	Non	Ne sait pas	Non	Non	Oui	Non	Ne sait pas	Ne sait pas	Ne sait pas	Ne sait pas	Ne sait pas	Ne sait pas	Ne sait pas	Oui	Ne sait pas	Oui	Ne sait pas	Oui	Oui	Oui	Non	Non	Non	Oui	5.25	Low Knowledge	Poor Knowledge	1	Poor Knowledge	4	Poor Knowledge	4	Poor Knowledge
Maladies transmises par mouches	Ne sait pas	Oui	Ne sait pas	Ne sait pas	Ne sait pas	Ne sait pas	Ne sait pas	Ne sait pas	Ne sait pas	Oui	Ne sait pas	Oui	Oui	Ne sait pas	Ne sait pas	Oui	Ne sait pas	Ne sait pas	Ne sait pas	Ne sait pas	Ne sait pas	Oui	Oui	Oui	Ne sait pas	Non	Non	Ne sait pas	Ne sait pas	Ne sait pas	Oui	Ne sait pas	Ne sait pas	Oui	Ne sait pas	Ne sait pas	Ne sait pas	Ne sait pas	6	Low Knowledge	Poor Knowledge	4	Poor Knowledge	2	Poor Knowledge	3	Poor Knowledge
Maladies transmises par mouches	Oui	Ne sait pas	Ne sait pas	Ne sait pas	Ne sait pas	Ne sait pas	Ne sait pas	Ne sait pas	Oui	Oui	Ne sait pas	Oui	Ne sait pas	Ne sait pas	Oui	Oui	Ne sait pas	Ne sait pas	Ne sait pas	Ne sait pas	Oui	Oui	Ne sait pas	Ne sait pas	Ne sait pas	Ne sait pas	Ne sait pas	Ne sait pas	Ne sait pas	Ne sait pas	Ne sait pas	Ne sait pas	Ne sait pas	Ne sait pas	Ne sait pas	Ne sait pas	Ne sait pas	Ne sait pas	2.75	Low Knowledge	Poor Knowledge	2	Poor Knowledge	2	Poor Knowledge	2	Poor Knowledge
Maladies transmises par animaux brousse	Ne sait pas	Ne sait pas	Ne sait pas	Ne sait pas	Ne sait pas	Ne sait pas	Ne sait pas	Ne sait pas	Ne sait pas	Ne sait pas	Ne sait pas	Ne sait pas	Ne sait pas	Ne sait pas	Ne sait pas	Ne sait pas	Ne sait pas	Ne sait pas	Ne sait pas	Ne sait pas	Ne sait pas	Ne sait pas	Ne sait pas	Oui	Ne sait pas	Ne sait pas	Ne sait pas	Ne sait pas	Ne sait pas	Ne sait pas	Ne sait pas	Ne sait pas	Ne sait pas	Ne sait pas	Ne sait pas	Ne sait pas	Ne sait pas	Oui	0.5	Low Knowledge	Poor Knowledge	0	Poor Knowledge	0	Poor Knowledge	2	Poor Knowledge
Maladies transmises par mouches	Ne sait pas	Ne sait pas	Ne sait pas	Ne sait pas	Non	Non	Non	Ne sait pas	Ne sait pas	Ne sait pas	Ne sait pas	Ne sait pas	Ne sait pas	Ne sait pas	Ne sait pas	Ne sait pas	Ne sait pas	Ne sait pas	Ne sait pas	Ne sait pas	Oui	Oui	Oui	Oui	Ne sait pas	Ne sait pas	Ne sait pas	Ne sait pas	Ne sait pas	Ne sait pas	Ne sait pas	Ne sait pas	Ne sait pas	Ne sait pas	Ne sait pas	Ne sait pas	Ne sait pas	Oui	1.5	Low Knowledge	Poor Knowledge	2	Poor Knowledge	1	Poor Knowledge	4	Poor Knowledge
Maladies transmises par arthropodes	Ne sait pas	Ne sait pas	Ne sait pas	Ne sait pas	Ne sait pas	Ne sait pas	Ne sait pas	Ne sait pas	Ne sait pas	Ne sait pas	Ne sait pas	Ne sait pas	Ne sait pas	Ne sait pas	Ne sait pas	Ne sait pas	Ne sait pas	Ne sait pas	Ne sait pas	Ne sait pas	Ne sait pas	Ne sait pas	Ne sait pas	Oui	Ne sait pas	Ne sait pas	Ne sait pas	Ne sait pas	Ne sait pas	Ne sait pas	Ne sait pas	Ne sait pas	Ne sait pas	Ne sait pas	Ne sait pas	Ne sait pas	Ne sait pas	Ne sait pas	1.25	Low Knowledge	Poor Knowledge	1	Poor Knowledge	0	Poor Knowledge	1	Poor Knowledge
Maladies transmises par mouches	Ne sait pas	Ne sait pas	Ne sait pas	Ne sait pas	Ne sait pas	Ne sait pas	Ne sait pas	Ne sait pas	Ne sait pas	Ne sait pas	Ne sait pas	Ne sait pas	Ne sait pas	Ne sait pas	Ne sait pas	Ne sait pas	Ne sait pas	Ne sait pas	Ne sait pas	Ne sait pas	Ne sait pas	Ne sait pas	Ne sait pas	Non	Ne sait pas	Ne sait pas	Ne sait pas	Ne sait pas	Ne sait pas	Oui	Oui	Ne sait pas	Non	Ne sait pas	Ne sait pas	Ne sait pas	Ne sait pas	Ne sait pas	3	Low Knowledge	Poor Knowledge	0	Poor Knowledge	3	Poor Knowledge	0	Poor Knowledge
Maladies transmises par mouches	Ne sait pas	Ne sait pas	Ne sait pas	Ne sait pas	Ne sait pas	Ne sait pas	Ne sait pas	Ne sait pas	Ne sait pas	Ne sait pas	Ne sait pas	Ne sait pas	Ne sait pas	Ne sait pas	Ne sait pas	Ne sait pas	Ne sait pas	Ne sait pas	Ne sait pas	Ne sait pas	Ne sait pas	Ne sait pas	Ne sait pas	Ne sait pas	Ne sait pas	Ne sait pas	Ne sait pas	Ne sait pas	Ne sait pas	Ne sait pas	Ne sait pas	Ne sait pas	Ne sait pas	Ne sait pas	Ne sait pas	Ne sait pas	Ne sait pas	Ne sait pas	0	Low Knowledge	Poor Knowledge	0	Poor Knowledge	0	Poor Knowledge	0	Poor Knowledge
Maladies transmises par mouches	Oui	Ne sait pas	Ne sait pas	Ne sait pas	Oui	Ne sait pas	Ne sait pas	Oui	Ne sait pas	Oui	Ne sait pas	Oui	Oui	Non	Non	Oui	Oui	Ne sait pas	Ne sait pas	Oui	Ne sait pas	Oui	Ne sait pas	Ne sait pas	Ne sait pas	Oui	Ne sait pas	Ne sait pas	Ne sait pas	Oui	Oui	Oui	Oui	Oui	Ne sait pas	Ne sait pas	Oui	Ne sait pas	7	Low Knowledge	Poor Knowledge	3	Poor Knowledge	6	Moderate Knowledge	1	Poor Knowledge
Maladies transmises par mouches	Ne sait pas	Oui	Ne sait pas	Ne sait pas	Ne sait pas	Oui	Ne sait pas	Oui	Ne sait pas	Oui	Ne sait pas	Oui	Oui	Oui	Non	Oui	Oui	Ne sait pas	Oui	Ne sait pas	Ne sait pas	Oui	Oui	Ne sait pas	Oui	Ne sait pas	Ne sait pas	Ne sait pas	Oui	Oui	Ne sait pas	Oui	Oui	Non	Oui	Ne sait pas	Ne sait pas	Ne sait pas	9.75	Low Knowledge	Poor Knowledge	5	Poor Knowledge	7	Moderate Knowledge	3	Poor Knowledge
Maladies transmises par mouches	Ne sait pas	Ne sait pas	Oui	Oui	Oui	Ne sait pas	Ne sait pas	Oui	Oui	Ne sait pas	Ne sait pas	Oui	Oui	Oui	Ne sait pas	Ne sait pas	Ne sait pas	Ne sait pas	Oui	Ne sait pas	Oui	Ne sait pas	Ne sait pas	Ne sait pas	Oui	Ne sait pas	Ne sait pas	Ne sait pas	Ne sait pas	Ne sait pas	Ne sait pas	Ne sait pas	Ne sait pas	Oui	Oui	Ne sait pas	Ne sait pas	Ne sait pas	5.25	Low Knowledge	Poor Knowledge	4	Poor Knowledge	3	Poor Knowledge	3	Poor Knowledge
Maladies transmises par animaux brousse	Non	Ne sait pas	Oui	Ne sait pas	Non	Oui	Non	Oui	Oui	Oui	Oui	Oui	Oui	Oui	Oui	Oui	Oui	Oui	Oui	Oui	Non	Oui	Oui	Oui	Oui	Ne sait pas	Oui	Oui	Oui	Oui	Oui	Oui	Oui	Oui	Ne sait pas	Ne sait pas	Ne sait pas	Ne sait pas	11.25	Moderate Knowledge	Poor Knowledge	8	Moderate Knowledge	8	Moderate Knowledge	5	Poor Knowledge
Maladies transmises par arthropodes	Ne sait pas	Ne sait pas	Oui	Oui	Oui	Non	Oui	Non	Oui	Oui	Oui	Oui	Oui	Oui	Non	Non	Oui	Oui	Oui	Oui	Oui	Oui	Oui	Oui	Oui	Ne sait pas	Oui	Oui	Non	Oui	Oui	Oui	Oui	Oui	Ne sait pas	Ne sait pas	Ne sait pas	Oui	12.5	Moderate Knowledge	Poor Knowledge	8	Moderate Knowledge	9	Moderate Knowledge	7	Moderate Knowledge
Maladies transmises par volailles	Oui	Oui	Oui	Oui	Non	Non	Oui	Oui	Non	Oui	Oui	Oui	Oui	Ne sait pas	Ne sait pas	Oui	Oui	Oui	Oui	Oui	Oui	Oui	Oui	Oui	Oui	Oui	Oui	Oui	Oui	Oui	Ne sait pas	Ne sait pas	Non	Oui	Oui	Ne sait pas	Oui	Oui	11	Moderate Knowledge	Poor Knowledge	8	Moderate Knowledge	8	Moderate Knowledge	8	Moderate Knowledge
Maladies transmises par mouches	Oui	Ne sait pas	Ne sait pas	Ne sait pas	Ne sait pas	Ne sait pas	Oui	Non	Oui	Non	Non	Oui	Ne sait pas	Oui	Ne sait pas	Oui	Ne sait pas	Ne sait pas	Ne sait pas	Oui	Ne sait pas	Ne sait pas	Ne sait pas	Ne sait pas	Ne sait pas	Ne sait pas	Ne sait pas	Ne sait pas	Oui	Oui	Oui	Non	Ne sait pas	Ne sait pas	Ne sait pas	Ne sait pas	Ne sait pas	Oui	7	Low Knowledge	Poor Knowledge	3	Poor Knowledge	6	Moderate Knowledge	1	Poor Knowledge
Maladies transmises par animaux brousse	Non	Ne sait pas	Oui	Oui	Ne sait pas	Non	Non	Non	Non	Non	Oui	Ne sait pas	Ne sait pas	Oui	Ne sait pas	Ne sait pas	Ne sait pas	Ne sait pas	Ne sait pas	Ne sait pas	Ne sait pas	Ne sait pas	Ne sait pas	Ne sait pas	Oui	Ne sait pas	Ne sait pas	Oui	Ne sait pas	Ne sait pas	Ne sait pas	Ne sait pas	Ne sait pas	Ne sait pas	Ne sait pas	Ne sait pas	Ne sait pas	Ne sait pas	4.5	Low Knowledge	Poor Knowledge	6	Moderate Knowledge	1	Poor Knowledge	2	Poor Knowledge
Maladies transmises par volailles	Ne sait pas	Ne sait pas	Oui	Oui	Non	Non	Oui	Non	Non	Oui	Oui	Oui	Oui	Non	Oui	Oui	Oui	Oui	Oui	Oui	Oui	Oui	Oui	Oui	Non	Non	Non	Oui	Oui	Oui	Non	Oui	Non	Non	Non	Non	Non	Oui	11.25	Moderate Knowledge	Poor Knowledge	8	Moderate Knowledge	9	Moderate Knowledge	8	Moderate Knowledge
Maladies transmises par arthropodes	Non	Non	Oui	Oui	Non	Oui	Non	Ne sait pas	Oui	Oui	Oui	Oui	Oui	Oui	Ne sait pas	Oui	Oui	Oui	Oui	Oui	Oui	Oui	Ne sait pas	Oui	Oui	Oui	Oui	Oui	Ne sait pas	Oui	Oui	Ne sait pas	Ne sait pas	Ne sait pas	Ne sait pas	Ne sait pas	Ne sait pas	Oui	13	Moderate Knowledge	Poor Knowledge	10	Good knowledge	9	Moderate Knowledge	7	Moderate Knowledge
Maladies transmises par animaux brousse	Non	Oui	Ne sait pas	Ne sait pas	Ne sait pas	Ne sait pas	Ne sait pas	Ne sait pas	Ne sait pas	Ne sait pas	Ne sait pas	Ne sait pas	Oui	Non	Oui	Oui	Ne sait pas	Ne sait pas	Ne sait pas	Ne sait pas	Ne sait pas	Ne sait pas	Ne sait pas	Ne sait pas	Ne sait pas	Ne sait pas	Ne sait pas	Ne sait pas	Ne sait pas	Ne sait pas	Oui	Ne sait pas	Ne sait pas	Ne sait pas	Ne sait pas	Ne sait pas	Ne sait pas	Ne sait pas	5	Low Knowledge	Poor Knowledge	3	Poor Knowledge	2	Poor Knowledge	0	Poor Knowledge
Maladies transmises par arthropodes	Oui	Oui	Non	Oui	Non	Oui	Non	Ne sait pas	Ne sait pas	Ne sait pas	Oui	Non	Oui	Oui	Non	Oui	Non	Oui	Oui	Non	Oui	Oui	Oui	Non	Non	Non	Non	Oui	Non	Oui	Oui	Non	Oui	Oui	Ne sait pas	Ne sait pas	Ne sait pas	Oui	12.75	Moderate Knowledge	Poor Knowledge	8	Moderate Knowledge	9	Moderate Knowledge	5	Poor Knowledge
Maladies transmises par arthropodes	Ne sait pas	Oui	Oui	Oui	Non	Oui	Non	Ne sait pas	Ne sait pas	Ne sait pas	Ne sait pas	Ne sait pas	Oui	Oui	Ne sait pas	Non	Ne sait pas	Ne sait pas	Oui	Ne sait pas	Oui	Oui	Ne sait pas	Oui	Ne sait pas	Ne sait pas	Ne sait pas	Oui	Non	Ne sait pas	Oui	Non	Oui	Oui	Ne sait pas	Ne sait pas	Ne sait pas	Oui	10.5	Moderate Knowledge	Poor Knowledge	9	Moderate Knowledge	5	Poor Knowledge	5	Poor Knowledge
Maladies transmises par animaux brousse	Ne sait pas	Ne sait pas	Ne sait pas	Ne sait pas	Ne sait pas	Ne sait pas	Ne sait pas	Ne sait pas	Ne sait pas	Ne sait pas	Ne sait pas	Ne sait pas	Ne sait pas	Ne sait pas	Ne sait pas	Ne sait pas	Ne sait pas	Ne sait pas	Ne sait pas	Ne sait pas	Ne sait pas	Ne sait pas	Ne sait pas	Ne sait pas	Ne sait pas	Ne sait pas	Ne sait pas	Ne sait pas	Ne sait pas	Ne sait pas	Ne sait pas	Ne sait pas	Ne sait pas	Ne sait pas	Ne sait pas	Ne sait pas	Ne sait pas	Ne sait pas	0	Low Knowledge	Poor Knowledge	0	Poor Knowledge	0	Poor Knowledge	0	Poor Knowledge
Maladies transmises par arthropodes	Non	Oui	Oui	Ne sait pas	Non	Ne sait pas	Non	Oui	Non	Oui	Non	Oui	Oui	Oui	Non	Oui	Ne sait pas	Ne sait pas	Ne sait pas	Ne sait pas	Oui	Oui	Oui	Oui	Ne sait pas	Ne sait pas	Ne sait pas	Ne sait pas	Non	Oui	Oui	Non	Non	Ne sait pas	Non	Non	Non	Oui	16.75	Good Knowledge	Good Knowledge	12	Good knowledge	8	Moderate Knowledge	6	Moderate Knowledge
Maladies transmises par mouches	Ne sait pas	Ne sait pas	Ne sait pas	Ne sait pas	Ne sait pas	Ne sait pas	Ne sait pas	Ne sait pas	Ne sait pas	Ne sait pas	Ne sait pas	Ne sait pas	Ne sait pas	Ne sait pas	Ne sait pas	Ne sait pas	Ne sait pas	Ne sait pas	Ne sait pas	Ne sait pas	Ne sait pas	Ne sait pas	Ne sait pas	Ne sait pas	Ne sait pas	Ne sait pas	Ne sait pas	Ne sait pas	Ne sait pas	Ne sait pas	Ne sait pas	Ne sait pas	Ne sait pas	Ne sait pas	Ne sait pas	Ne sait pas	Ne sait pas	Ne sait pas	0	Low Knowledge	Poor Knowledge	0	Poor Knowledge	0	Poor Knowledge	0	Poor Knowledge
Maladies transmises par arthropodes	Non	Oui	Non	Oui	Ne sait pas	Oui	Ne sait pas	Ne sait pas	Ne sait pas	Oui	Ne sait pas	Oui	Oui	Oui	Non	Non	Ne sait pas	Oui	Ne sait pas	Ne sait pas	Oui	Oui	Ne sait pas	Ne sait pas	Ne sait pas	Ne sait pas	Ne sait pas	Non	Non	Oui	Oui	Non	Non	Non	Ne sait pas	Ne sait pas	Ne sait pas	Non	14.5	Moderate Knowledge	Poor Knowledge	9	Moderate Knowledge	9	Moderate Knowledge	2	Poor Knowledge
Maladies transmises par arthropodes	Non	Oui	Oui	Oui	Ne sait pas	Oui	Ne sait pas	Non	Non	Oui	Oui	Oui	Oui	Oui	Non	Oui	Non	Oui	Non	Oui	Oui	Oui	Non	Oui	Oui	Non	Ne sait pas	Oui	Non	Ne sait pas	Oui	Non	Non	Oui	Non	Oui	Oui	Oui	16.75	Good Knowledge	Good Knowledge	12	Good knowledge	9	Moderate Knowledge	8	Moderate Knowledge
Maladies transmises par arthropodes	Non	Oui	Oui	Oui	Non	Oui	Oui	Non	Oui	Oui	Oui	Oui	Oui	Oui	Oui	Oui	Oui	Oui	Oui	Oui	Oui	Non	Oui	Oui	Non	Oui	Non	Oui	Oui	Oui	Non	Oui	Non	Non	Oui	Non	Oui	Oui	14.75	Moderate Knowledge	Good Knowledge	11	Good knowledge	10	Good knowledge	6	Moderate Knowledge
Maladies transmises par arthropodes	Non	Oui	Oui	Oui	Non	Oui	Non	Oui	Ne sait pas	Ne sait pas	Oui	Non	Oui	Oui	Non	Oui	Oui	Oui	Non	Oui	Oui	Ne sait pas	Ne sait pas	Ne sait pas	Oui	Ne sait pas	Ne sait pas	Ne sait pas	Oui	Oui	Non	Ne sait pas	Ne sait pas	Oui	Oui	Ne sait pas	Oui	Oui	11.75	Moderate Knowledge	Poor Knowledge	9	Moderate Knowledge	8	Moderate Knowledge	4	Poor Knowledge
Maladies transmises par volailles	Non	Oui	Oui	Non	Ne sait pas	Oui	Ne sait pas	Oui	Ne sait pas	Ne sait pas	Ne sait pas	Oui	Oui	Oui	Non	Oui	Ne sait pas	Oui	Ne sait pas	Ne sait pas	Oui	Ne sait pas	Ne sait pas	Ne sait pas	Oui	Ne sait pas	Ne sait pas	Ne sait pas	Oui	Non	Oui	Non	Oui	Non	Ne sait pas	Oui	Ne sait pas	Ne sait pas	12	Moderate Knowledge	Poor Knowledge	6	Moderate Knowledge	8	Moderate Knowledge	2	Poor Knowledge
Maladies transmises par volailles	Oui	Oui	Non	Oui	Ne sait pas	Ne sait pas	Ne sait pas	Ne sait pas	Oui	Ne sait pas	Ne sait pas	Ne sait pas	Oui	Ne sait pas	Non	Oui	Ne sait pas	Ne sait pas	Ne sait pas	Oui	Ne sait pas	Oui	Ne sait pas	Ne sait pas	Ne sait pas	Oui	Ne sait pas	Ne sait pas	Non	Oui	Oui	Non	Ne sait pas	Non	Oui	Ne sait pas	Ne sait pas	Ne sait pas	10	Low Knowledge	Poor Knowledge	4	Poor Knowledge	7	Moderate Knowledge	2	Poor Knowledge
Maladies transmises par arthropodes	Oui	Ne sait pas	Oui	Ne sait pas	Oui	Ne sait pas	Ne sait pas	Ne sait pas	Ne sait pas	Oui	Ne sait pas	Oui	Ne sait pas	Oui	Ne sait pas	Non	Oui	Ne sait pas	Ne sait pas	Ne sait pas	Ne sait pas	Oui	Non	Ne sait pas	Ne sait pas	Ne sait pas	Oui	Ne sait pas	Oui	Non	Oui	Non	Ne sait pas	Non	Ne sait pas	Oui	Ne sait pas	Ne sait pas	8.25	Low Knowledge	Poor Knowledge	4	Poor Knowledge	5	Poor Knowledge	3	Poor Knowledge
Maladies transmises par arthropodes	Oui	Ne sait pas	Ne sait pas	Oui	Ne sait pas	Ne sait pas	Ne sait pas	Ne sait pas	Ne sait pas	Oui	Ne sait pas	Non	Non	Ne sait pas	Ne sait pas	Ne sait pas	Oui	Ne sait pas	Ne sait pas	Ne sait pas	Ne sait pas	Oui	Ne sait pas	Ne sait pas	Ne sait pas	Oui	Ne sait pas	Ne sait pas	Oui	Oui	Ne sait pas	Oui	Ne sait pas	Oui	Ne sait pas	Oui	Ne sait pas	Ne sait pas	3	Low Knowledge	Poor Knowledge	3	Poor Knowledge	2	Poor Knowledge	1	Poor Knowledge
Maladies transmises par mouches	Oui	Ne sait pas	Oui	Ne sait pas	Oui	Ne sait pas	Ne sait pas	Ne sait pas	Oui	Ne sait pas	Ne sait pas	Oui	Non	Oui	Non	Non	Oui	Ne sait pas	Ne sait pas	Ne sait pas	Non	Ne sait pas	Ne sait pas	Ne sait pas	Ne sait pas	Oui	Ne sait pas	Ne sait pas	Oui	Non	Ne sait pas	Oui	Non	Ne sait pas	Ne sait pas	Oui	Ne sait pas	Ne sait pas	5.25	Low Knowledge	Poor Knowledge	2	Poor Knowledge	4	Poor Knowledge	0	Poor Knowledge
Maladies transmises par mouches	Oui	Ne sait pas	Oui	Oui	Ne sait pas	Ne sait pas	Ne sait pas	Ne sait pas	Oui	Ne sait pas	Ne sait pas	Ne sait pas	Ne sait pas	Oui	Ne sait pas	Non	Ne sait pas	Oui	Ne sait pas	Ne sait pas	Oui	Ne sait pas	Ne sait pas	Ne sait pas	Ne sait pas	Ne sait pas	Oui	Oui	Oui	Non	Ne sait pas	Ne sait pas	Oui	Oui	Ne sait pas	Oui	Ne sait pas	Ne sait pas	3.25	Low Knowledge	Poor Knowledge	2	Poor Knowledge	3	Poor Knowledge	3	Poor Knowledge
Maladies transmises par volailles	Ne sait pas	Ne sait pas	Ne sait pas	Ne sait pas	Oui	Ne sait pas	Ne sait pas	Ne sait pas	Ne sait pas	Oui	Ne sait pas	Ne sait pas	Ne sait pas	Ne sait pas	Oui	Oui	Ne sait pas	Oui	Ne sait pas	Ne sait pas	Ne sait pas	Oui	Ne sait pas	Oui	Ne sait pas	Oui	Ne sait pas	Ne sait pas	Non	Ne sait pas	Oui	Oui	Ne sait pas	Oui	Ne sait pas	Oui	Ne sait pas	Ne sait pas	4	Low Knowledge	Poor Knowledge	2	Poor Knowledge	3	Poor Knowledge	2	Poor Knowledge
Maladies transmises par volailles	Non	Ne sait pas	Ne sait pas	Oui	Ne sait pas	Ne sait pas	Ne sait pas	Ne sait pas	Oui	Ne sait pas	Ne sait pas	Ne sait pas	Non	Ne sait pas	Oui	Oui	Oui	Ne sait pas	Ne sait pas	Ne sait pas	Ne sait pas	Oui	Ne sait pas	Ne sait pas	Ne sait pas	Oui	Ne sait pas	Ne sait pas	Ne sait pas	Non	Ne sait pas	Oui	Non	Oui	Oui	Ne sait pas	Ne sait pas	Ne sait pas	4	Low Knowledge	Poor Knowledge	2	Poor Knowledge	3	Poor Knowledge	2	Poor Knowledge
Maladies transmises par volailles	Non	Non	Oui	Ne sait pas	Ne sait pas	Oui	Ne sait pas	Ne sait pas	Ne sait pas	Oui	Ne sait pas	Oui	Non	Ne sait pas	Ne sait pas	Ne sait pas	Oui	Ne sait pas	Ne sait pas	Ne sait pas	Ne sait pas	Oui	Ne sait pas	Ne sait pas	Ne sait pas	Oui	Ne sait pas	Ne sait pas	Ne sait pas	Oui	Non	Ne sait pas	Oui	Non	Ne sait pas	Oui	Ne sait pas	Ne sait pas	6	Low Knowledge	Poor Knowledge	5	Poor Knowledge	3	Poor Knowledge	1	Poor Knowledge
Maladies transmises par volailles	Oui	Oui	Oui	Ne sait pas	Ne sait pas	Oui	Ne sait pas	Ne sait pas	Ne sait pas	Oui	Ne sait pas	Oui	Oui	Ne sait pas	Oui	Non	Ne sait pas	Ne sait pas	Ne sait pas	Oui	Ne sait pas	Oui	Ne sait pas	Ne sait pas	Ne sait pas	Ne sait pas	Oui	Ne sait pas	Oui	Ne sait pas	Ne sait pas	Ne sait pas	Oui	Oui	Ne sait pas	Oui	Ne sait pas	Ne sait pas	5.25	Low Knowledge	Poor Knowledge	6	Moderate Knowledge	1	Poor Knowledge	2	Poor Knowledge
Maladies transmises par mouches	Non	Ne sait pas	Ne sait pas	Ne sait pas	Ne sait pas	Oui	Oui	Non	Ne sait pas	Ne sait pas	Ne sait pas	Oui	Oui	Oui	Oui	Non	Ne sait pas	Non	Non	Non	Oui	Oui	Oui	Oui	Ne sait pas	Ne sait pas	Oui	Oui	Non	Oui	Oui	Non	Oui	Oui	Ne sait pas	Ne sait pas	Ne sait pas	Oui	10	Low Knowledge	Poor Knowledge	6	Moderate Knowledge	5	Poor Knowledge	6	Moderate Knowledge
Maladies transmises par mouches	Non	Non	Non	Ne sait pas	Ne sait pas	Ne sait pas	Ne sait pas	Non	Ne sait pas	Oui	Ne sait pas	Oui	Oui	Oui	Non	Non	Ne sait pas	Oui	Oui	Oui	Ne sait pas	Ne sait pas	Oui	Oui	Ne sait pas	Ne sait pas	Ne sait pas	Ne sait pas	Non	Oui	Oui	Non	Oui	Oui	Ne sait pas	Ne sait pas	Ne sait pas	Oui	10.75	Moderate Knowledge	Poor Knowledge	6	Moderate Knowledge	8	Moderate Knowledge	2	Poor Knowledge
Maladies transmises par arthropodes	Oui	Non	Oui	Oui	Ne sait pas	Ne sait pas	Ne sait pas	Ne sait pas	Ne sait pas	Ne sait pas	Oui	Oui	Oui	Oui	Oui	Non	Ne sait pas	Oui	Ne sait pas	Ne sait pas	Ne sait pas	Oui	Ne sait pas	Ne sait pas	Ne sait pas	Ne sait pas	Ne sait pas	Oui	Oui	Oui	Oui	Oui	Oui	Oui	Ne sait pas	Ne sait pas	Ne sait pas	Oui	8.25	Low Knowledge	Poor Knowledge	5	Poor Knowledge	4	Poor Knowledge	3	Poor Knowledge
Maladies transmises par animaux brousse	Non	Non	Oui	Oui	Ne sait pas	Ne sait pas	Ne sait pas	Oui	Oui	Oui	Oui	Oui	Oui	Oui	Oui	Ne sait pas	Ne sait pas	Ne sait pas	Ne sait pas	Ne sait pas	Oui	Oui	Oui	Oui	Ne sait pas	Ne sait pas	Ne sait pas	Oui	Oui	Non	Ne sait pas	Oui	Oui	Non	Ne sait pas	Ne sait pas	Ne sait pas	Oui	7.75	Low Knowledge	Poor Knowledge	6	Moderate Knowledge	3	Poor Knowledge	5	Poor Knowledge
Maladies transmises par arthropodes	Non	Ne sait pas	Ne sait pas	Oui	Ne sait pas	Oui	Ne sait pas	Ne sait pas	Ne sait pas	Ne sait pas	Ne sait pas	Non	Oui	Oui	Non	Non	Oui	Oui	Oui	Oui	Ne sait pas	Ne sait pas	Ne sait pas	Oui	Oui	Oui	Ne sait pas	Oui	Non	Oui	Oui	Non	Non	Ne sait pas	Ne sait pas	Ne sait pas	Ne sait pas	Oui	12.5	Moderate Knowledge	Poor Knowledge	6	Moderate Knowledge	10	Good knowledge	4	Poor Knowledge
Maladies transmises par arthropodes	Oui	Non	Oui	Ne sait pas	Ne sait pas	Ne sait pas	Ne sait pas	Ne sait pas	Ne sait pas	Ne sait pas	Ne sait pas	Oui	Ne sait pas	Oui	Ne sait pas	Oui	Ne sait pas	Oui	Oui	Ne sait pas	Oui	Non	Oui	Ne sait pas	Ne sait pas	Oui	Oui	Ne sait pas	Non	Oui	Oui	Non	Non	Non	Ne sait pas	Ne sait pas	Ne sait pas	Oui	12.25	Moderate Knowledge	Poor Knowledge	4	Poor Knowledge	10	Good knowledge	3	Poor Knowledge
Maladies transmises par arthropodes	Oui	Non	Oui	Non	Ne sait pas	Ne sait pas	Ne sait pas	Ne sait pas	Ne sait pas	Ne sait pas	Oui	Oui	Oui	Oui	Oui	Oui	Ne sait pas	Oui	Oui	Ne sait pas	Oui	Oui	Ne sait pas	Ne sait pas	Ne sait pas	Oui	Oui	Ne sait pas	Oui	Oui	Oui	Non	Non	Non	Ne sait pas	Ne sait pas	Ne sait pas	Oui	12.5	Moderate Knowledge	Poor Knowledge	4	Poor Knowledge	10	Good knowledge	4	Poor Knowledge
Maladies transmises par arthropodes	Oui	Non	Ne sait pas	Non	Ne sait pas	Ne sait pas	Ne sait pas	Ne sait pas	Ne sait pas	Ne sait pas	Oui	Oui	Ne sait pas	Oui	Non	Oui	Ne sait pas	Oui	Oui	Ne sait pas	Non	Oui	Oui	Oui	Ne sait pas	Oui	Oui	Ne sait pas	Oui	Oui	Oui	Non	Non	Non	Ne sait pas	Ne sait pas	Ne sait pas	Oui	11.5	Moderate Knowledge	Poor Knowledge	2	Poor Knowledge	10	Good knowledge	4	Poor Knowledge
Maladies transmises par mouches	Oui	Ne sait pas	Oui	Ne sait pas	Ne sait pas	Ne sait pas	Oui	Non	Oui	Ne sait pas	Ne sait pas	Oui	Oui	Oui	Oui	Oui	Ne sait pas	Oui	Oui	Ne sait pas	Oui	Oui	Oui	Ne sait pas	Ne sait pas	Ne sait pas	Ne sait pas	Ne sait pas	Non	Ne sait pas	Oui	Ne sait pas	Non	Non	Ne sait pas	Ne sait pas	Ne sait pas	Oui	10.5	Moderate Knowledge	Poor Knowledge	5	Poor Knowledge	8	Moderate Knowledge	3	Poor Knowledge
Maladies transmises par volailles	Oui	Non	Ne sait pas	Ne sait pas	Oui	Oui	Ne sait pas	Ne sait pas	Ne sait pas	Oui	Ne sait pas	Ne sait pas	Ne sait pas	Oui	Non	Oui	Ne sait pas	Oui	Ne sait pas	Ne sait pas	Oui	Non	Ne sait pas	Oui	Ne sait pas	Ne sait pas	Oui	Oui	Oui	Oui	Oui	Oui	Oui	Non	Ne sait pas	Ne sait pas	Ne sait pas	Oui	8	Low Knowledge	Poor Knowledge	2	Poor Knowledge	8	Moderate Knowledge	5	Poor Knowledge
Maladies transmises par arthropodes	Oui	Non	Oui	Non	Ne sait pas	Ne sait pas	Ne sait pas	Ne sait pas	Ne sait pas	Ne sait pas	Oui	Oui	Oui	Oui	Non	Oui	Ne sait pas	Oui	Oui	Ne sait pas	Non	Non	Oui	Ne sait pas	Ne sait pas	Oui	Oui	Ne sait pas	Non	Oui	Oui	Non	Non	Non	Ne sait pas	Ne sait pas	Ne sait pas	Oui	14	Moderate Knowledge	Poor Knowledge	5	Poor Knowledge	10	Good knowledge	2	Poor Knowledge
Maladies transmises par arthropodes	Oui	Ne sait pas	Oui	Ne sait pas	Ne sait pas	Ne sait pas	Oui	Ne sait pas	Non	Ne sait pas	Ne sait pas	Non	Oui	Oui	Oui	Ne sait pas	Ne sait pas	Ne sait pas	Ne sait pas	Ne sait pas	Oui	Oui	Oui	Oui	Ne sait pas	Ne sait pas	Ne sait pas	Ne sait pas	Ne sait pas	Oui	Oui	Non	Non	Ne sait pas	Ne sait pas	Ne sait pas	Ne sait pas	Oui	9.25	Low Knowledge	Poor Knowledge	4	Poor Knowledge	6	Moderate Knowledge	4	Poor Knowledge
Maladies transmises par arthropodes	Non	Oui	Oui	Oui	Ne sait pas	Ne sait pas	Ne sait pas	Non	Non	Oui	Ne sait pas	Oui	Oui	Oui	Oui	Oui	Oui	Non	Oui	Non	Oui	Oui	Oui	Oui	Oui	Ne sait pas	Ne sait pas	Ne sait pas	Oui	Oui	Oui	Oui	Oui	Non	Ne sait pas	Ne sait pas	Ne sait pas	Oui	13.75	Moderate Knowledge	Poor Knowledge	10	Good knowledge	8	Moderate Knowledge	5	Poor Knowledge
Maladies transmises par arthropodes	Oui	Oui	Oui	Ne sait pas	Oui	Ne sait pas	Oui	Ne sait pas	Oui	Oui	Oui	Oui	Oui	Oui	Oui	Non	Ne sait pas	Oui	Oui	Ne sait pas	Oui	Oui	Oui	Ne sait pas	Ne sait pas	Ne sait pas	Ne sait pas	Oui	Non	Ne sait pas	Oui	Oui	Oui	Oui	Ne sait pas	Ne sait pas	Oui	Oui	9.75	Low Knowledge	Poor Knowledge	7	Moderate Knowledge	5	Poor Knowledge	4	Poor Knowledge
Maladies transmises par arthropodes	Oui	Oui	Non	Ne sait pas	Ne sait pas	Ne sait pas	Non	Ne sait pas	Ne sait pas	Ne sait pas	Oui	Oui	Ne sait pas	Ne sait pas	Non	Oui	Oui	Ne sait pas	Ne sait pas	Oui	Oui	Ne sait pas	Ne sait pas	Ne sait pas	Oui	Ne sait pas	Ne sait pas	Ne sait pas	Oui	Oui	Non	Non	Oui	Non	Ne sait pas	Ne sait pas	Ne sait pas	Oui	9.5	Low Knowledge	Poor Knowledge	4	Poor Knowledge	8	Moderate Knowledge	3	Poor Knowledge
Maladies transmises par volailles	Ne sait pas	Ne sait pas	Ne sait pas	Ne sait pas	Ne sait pas	Ne sait pas	Oui	Ne sait pas	Ne sait pas	Ne sait pas	Ne sait pas	Ne sait pas	Oui	Oui	Ne sait pas	Non	Ne sait pas	Ne sait pas	Oui	Ne sait pas	Ne sait pas	Oui	Oui	Ne sait pas	Ne sait pas	Ne sait pas	Oui	Ne sait pas	Oui	Oui	Oui	Non	Non	Ne sait pas	Ne sait pas	Ne sait pas	Ne sait pas	Ne sait pas	6.75	Low Knowledge	Poor Knowledge	1	Poor Knowledge	6	Moderate Knowledge	2	Poor Knowledge
Maladies transmises par arthropodes	Ne sait pas	Ne sait pas	Oui	Ne sait pas	Oui	Oui	Non	Oui	Oui	Oui	Oui	Oui	Oui	Oui	Non	Non	Ne sait pas	Oui	Oui	Oui	Oui	Oui	Oui	Oui	Ne sait pas	Ne sait pas	Ne sait pas	Oui	Non	Oui	Oui	Oui	Non	Ne sait pas	Ne sait pas	Ne sait pas	Ne sait pas	Oui	12.75	Moderate Knowledge	Poor Knowledge	8	Moderate Knowledge	9	Moderate Knowledge	5	Poor Knowledge
Maladies transmises par mouches	Ne sait pas	Ne sait pas	Ne sait pas	Ne sait pas	Ne sait pas	Ne sait pas	Ne sait pas	Ne sait pas	Ne sait pas	Ne sait pas	Ne sait pas	Ne sait pas	Ne sait pas	Ne sait pas	Ne sait pas	Ne sait pas	Ne sait pas	Ne sait pas	Ne sait pas	Ne sait pas	Ne sait pas	Ne sait pas	Ne sait pas	Ne sait pas	Oui	Ne sait pas	Ne sait pas	Ne sait pas	Ne sait pas	Ne sait pas	Ne sait pas	Ne sait pas	Ne sait pas	Ne sait pas	Oui	Ne sait pas	Ne sait pas	Oui	0.75	Low Knowledge	Poor Knowledge	0	Poor Knowledge	0	Poor Knowledge	3	Poor Knowledge
Maladies transmises par animaux brousse	Ne sait pas	Oui	Oui	Oui	Ne sait pas	Ne sait pas	Oui	Ne sait pas	Oui	Ne sait pas	Ne sait pas	Oui	Oui	Oui	Ne sait pas	Non	Ne sait pas	Non	Ne sait pas	Non	Ne sait pas	Ne sait pas	Ne sait pas	Ne sait pas	Oui	Ne sait pas	Ne sait pas	Oui	Non	Oui	Oui	Ne sait pas	Ne sait pas	Oui	Ne sait pas	Ne sait pas	Ne sait pas	Oui	9	Low Knowledge	Poor Knowledge	6	Moderate Knowledge	3	Poor Knowledge	3	Poor Knowledge
Maladies transmises par animaux brousse	Non	Ne sait pas	Ne sait pas	Ne sait pas	Non	Ne sait pas	Ne sait pas	Non	Non	Non	Non	Non	Ne sait pas	Oui	Ne sait pas	Oui	Oui	Oui	Oui	Ne sait pas	Ne sait pas	Ne sait pas	Oui	Oui	Ne sait pas	Ne sait pas	Ne sait pas	Oui	Ne sait pas	Oui	Oui	Ne sait pas	Oui	Oui	Ne sait pas	Ne sait pas	Ne sait pas	Oui	7.5	Low Knowledge	Poor Knowledge	5	Poor Knowledge	7	Moderate Knowledge	3	Poor Knowledge
Maladies transmises par arthropodes	Ne sait pas	Ne sait pas	Ne sait pas	Non	Non	Non	Non	Oui	Oui	Ne sait pas	Ne sait pas	Oui	Ne sait pas	Oui	Non	Non	Ne sait pas	Oui	Ne sait pas	Oui	Oui	Oui	Non	Non	Ne sait pas	Ne sait pas	Ne sait pas	Oui	Non	Non	Oui	Non	Non	Oui	Ne sait pas	Ne sait pas	Oui	Oui	10.25	Moderate Knowledge	Poor Knowledge	5	Poor Knowledge	8	Moderate Knowledge	5	Poor Knowledge
Maladies transmises par arthropodes	Ne sait pas	Ne sait pas	Ne sait pas	Non	Non	Non	Non	Oui	Oui	Ne sait pas	Ne sait pas	Oui	Oui	Oui	Non	Oui	Ne sait pas	Oui	Ne sait pas	Oui	Non	Oui	Ne sait pas	Ne sait pas	Non	Non	Non	Non	Non	Non	Oui	Oui	Non	Oui	Ne sait pas	Ne sait pas	Ne sait pas	Oui	10.75	Moderate Knowledge	Poor Knowledge	6	Moderate Knowledge	7	Moderate Knowledge	3	Poor Knowledge
Maladies transmises par arthropodes	Ne sait pas	Oui	Ne sait pas	Ne sait pas	Ne sait pas	Ne sait pas	Oui	Ne sait pas	Ne sait pas	Oui	Ne sait pas	Ne sait pas	Ne sait pas	Ne sait pas	Ne sait pas	Oui	Ne sait pas	Ne sait pas	Oui	Ne sait pas	Non	Ne sait pas	Non	Non	Ne sait pas	Ne sait pas	Ne sait pas	Oui	Non	Non	Oui	Non	Non	Ne sait pas	Ne sait pas	Ne sait pas	Ne sait pas	Oui	8.25	Low Knowledge	Poor Knowledge	4	Poor Knowledge	5	Poor Knowledge	3	Poor Knowledge
Maladies transmises par arthropodes	Oui	Ne sait pas	Oui	Oui	Ne sait pas	Ne sait pas	Ne sait pas	Ne sait pas	Ne sait pas	Oui	Oui	Ne sait pas	Ne sait pas	Oui	Ne sait pas	Oui	Ne sait pas	Oui	Oui	Ne sait pas	Oui	Oui	Ne sait pas	Ne sait pas	Oui	Oui	Ne sait pas	Ne sait pas	Non	Oui	Oui	Non	Non	Non	Ne sait pas	Ne sait pas	Ne sait pas	Oui	12	Moderate Knowledge	Poor Knowledge	5	Poor Knowledge	10	Good knowledge	4	Poor Knowledge
Maladies transmises par animaux brousse	Ne sait pas	Non	Oui	Non	Ne sait pas	Ne sait pas	Non	Ne sait pas	Ne sait pas	Ne sait pas	Ne sait pas	Ne sait pas	Ne sait pas	Ne sait pas	Ne sait pas	Ne sait pas	Ne sait pas	Ne sait pas	Ne sait pas	Ne sait pas	Ne sait pas	Ne sait pas	Ne sait pas	Ne sait pas	Ne sait pas	Ne sait pas	Ne sait pas	Ne sait pas	Ne sait pas	Ne sait pas	Ne sait pas	Ne sait pas	Ne sait pas	Ne sait pas	Ne sait pas	Ne sait pas	Ne sait pas	Ne sait pas	1.25	Low Knowledge	Poor Knowledge	2	Poor Knowledge	0	Poor Knowledge	0	Poor Knowledge
Maladies transmises par mouches	Ne sait pas	Ne sait pas	Ne sait pas	Oui	Ne sait pas	Ne sait pas	Ne sait pas	Ne sait pas	Ne sait pas	Ne sait pas	Ne sait pas	Ne sait pas	Ne sait pas	Ne sait pas	Ne sait pas	Ne sait pas	Ne sait pas	Ne sait pas	Ne sait pas	Ne sait pas	Ne sait pas	Ne sait pas	Ne sait pas	Ne sait pas	Ne sait pas	Ne sait pas	Ne sait pas	Ne sait pas	Ne sait pas	Ne sait pas	Ne sait pas	Ne sait pas	Non	Ne sait pas	Ne sait pas	Ne sait pas	Ne sait pas	Oui	1.5	Low Knowledge	Poor Knowledge	1	Poor Knowledge	1	Poor Knowledge	1	Poor Knowledge
Maladies transmises par animaux brousse	Non	Ne sait pas	Ne sait pas	Oui	Ne sait pas	Ne sait pas	Oui	Ne sait pas	Oui	Ne sait pas	Oui	Oui	Oui	Oui	Ne sait pas	Oui	Ne sait pas	Oui	Ne sait pas	Oui	Ne sait pas	Oui	Oui	Ne sait pas	Ne sait pas	Ne sait pas	Ne sait pas	Ne sait pas	Ne sait pas	Oui	Ne sait pas	Ne sait pas	Ne sait pas	Oui	Ne sait pas	Ne sait pas	Ne sait pas	Oui	7.25	Low Knowledge	Poor Knowledge	4	Poor Knowledge	5	Poor Knowledge	2	Poor Knowledge
Maladies transmises par mouches	Ne sait pas	Ne sait pas	Ne sait pas	Ne sait pas	Ne sait pas	Ne sait pas	Ne sait pas	Ne sait pas	Ne sait pas	Ne sait pas	Ne sait pas	Ne sait pas	Ne sait pas	Ne sait pas	Ne sait pas	Ne sait pas	Oui	Oui	Oui	Oui	Ne sait pas	Ne sait pas	Ne sait pas	Oui	Ne sait pas	Ne sait pas	Ne sait pas	Ne sait pas	Ne sait pas	Ne sait pas	Ne sait pas	Ne sait pas	Ne sait pas	Ne sait pas	Ne sait pas	Ne sait pas	Ne sait pas	Ne sait pas	1.25	Low Knowledge	Poor Knowledge	0	Poor Knowledge	4	Poor Knowledge	1	Poor Knowledge
Maladies transmises par arthropodes	Oui	Oui	Oui	Oui	Non	Oui	Oui	Oui	Ne sait pas	Ne sait pas	Ne sait pas	Non	Oui	Oui	Oui	Ne sait pas	Ne sait pas	Ne sait pas	Oui	Oui	Oui	Oui	Oui	Oui	Oui	Ne sait pas	Ne sait pas	Oui	Non	Non	Oui	Ne sait pas	Oui	Ne sait pas	Ne sait pas	Ne sait pas	Ne sait pas	Oui	9.75	Low Knowledge	Poor Knowledge	8	Moderate Knowledge	5	Poor Knowledge	6	Moderate Knowledge
Maladies transmises par arthropodes	Ne sait pas	Ne sait pas	Oui	Oui	Ne sait pas	Ne sait pas	Oui	Ne sait pas	Ne sait pas	Ne sait pas	Ne sait pas	Non	Oui	Oui	Ne sait pas	Non	Ne sait pas	Ne sait pas	Oui	Ne sait pas	Oui	Ne sait pas	Ne sait pas	Oui	Ne sait pas	Ne sait pas	Ne sait pas	Oui	Ne sait pas	Ne sait pas	Ne sait pas	Ne sait pas	Ne sait pas	Ne sait pas	Ne sait pas	Ne sait pas	Ne sait pas	Oui	5.5	Low Knowledge	Poor Knowledge	4	Poor Knowledge	3	Poor Knowledge	4	Poor Knowledge
Maladies transmises par arthropodes	Ne sait pas	Ne sait pas	Ne sait pas	Oui	Ne sait pas	Ne sait pas	Ne sait pas	Ne sait pas	Ne sait pas	Ne sait pas	Ne sait pas	Oui	Ne sait pas	Ne sait pas	Ne sait pas	Ne sait pas	Ne sait pas	Ne sait pas	Ne sait pas	Ne sait pas	Oui	Oui	Ne sait pas	Ne sait pas	Ne sait pas	Ne sait pas	Ne sait pas	Ne sait pas	Ne sait pas	Ne sait pas	Ne sait pas	Ne sait pas	Ne sait pas	Ne sait pas	Ne sait pas	Ne sait pas	Ne sait pas	Oui	3	Low Knowledge	Poor Knowledge	3	Poor Knowledge	1	Poor Knowledge	3	Poor Knowledge
Maladies transmises par arthropodes	Non	Oui	Oui	Oui	Ne sait pas	Ne sait pas	Oui	Ne sait pas	Ne sait pas	Ne sait pas	Oui	Non	Oui	Oui	Ne sait pas	Non	Ne sait pas	Oui	Ne sait pas	Oui	Ne sait pas	Ne sait pas	Ne sait pas	Ne sait pas	Oui	Ne sait pas	Ne sait pas	Ne sait pas	Oui	Oui	Oui	Ne sait pas	Ne sait pas	Ne sait pas	Ne sait pas	Ne sait pas	Ne sait pas	Oui	9.25	Low Knowledge	Poor Knowledge	6	Moderate Knowledge	5	Poor Knowledge	2	Poor Knowledge
Maladies transmises par arthropodes	Ne sait pas	Ne sait pas	Ne sait pas	Ne sait pas	Ne sait pas	Ne sait pas	Ne sait pas	Ne sait pas	Ne sait pas	Ne sait pas	Ne sait pas	Ne sait pas	Oui	Non	Ne sait pas	Ne sait pas	Ne sait pas	Ne sait pas	Ne sait pas	Ne sait pas	Ne sait pas	Ne sait pas	Ne sait pas	Ne sait pas	Ne sait pas	Ne sait pas	Ne sait pas	Ne sait pas	Ne sait pas	Ne sait pas	Ne sait pas	Oui	Ne sait pas	Ne sait pas	Ne sait pas	Ne sait pas	Ne sait pas	Oui	2.25	Low Knowledge	Poor Knowledge	2	Poor Knowledge	0	Poor Knowledge	1	Poor Knowledge
Maladies transmises par arthropodes	Ne sait pas	Ne sait pas	Ne sait pas	Oui	Ne sait pas	Ne sait pas	Ne sait pas	Non	Non	Oui	Non	Oui	Ne sait pas	Oui	Ne sait pas	Oui	Ne sait pas	Oui	Ne sait pas	Ne sait pas	Oui	Ne sait pas	Ne sait pas	Oui	Oui	Oui	Ne sait pas	Ne sait pas	Oui	Oui	Ne sait pas	Ne sait pas	Ne sait pas	Ne sait pas	Ne sait pas	Ne sait pas	Ne sait pas	Ne sait pas	7.25	Low Knowledge	Poor Knowledge	7	Moderate Knowledge	5	Poor Knowledge	3	Poor Knowledge
Maladies transmises par arthropodes	Oui	Oui	Ne sait pas	Oui	Ne sait pas	Oui	Ne sait pas	Ne sait pas	Ne sait pas	Ne sait pas	Oui	Oui	Oui	Oui	Ne sait pas	Non	Ne sait pas	Oui	Oui	Ne sait pas	Oui	Oui	Oui	Ne sait pas	Oui	Oui	Ne sait pas	Oui	Oui	Ne sait pas	Oui	Non	Ne sait pas	Oui	Oui	Ne sait pas	Ne sait pas	Oui	9.5	Low Knowledge	Poor Knowledge	6	Moderate Knowledge	6	Moderate Knowledge	6	Moderate Knowledge
Maladies transmises par arthropodes	Oui	Ne sait pas	Oui	Oui	Ne sait pas	Ne sait pas	Oui	Ne sait pas	Ne sait pas	Ne sait pas	Ne sait pas	Ne sait pas	Oui	Oui	Ne sait pas	Ne sait pas	Ne sait pas	Oui	Oui	Ne sait pas	Oui	Oui	Ne sait pas	Oui	Oui	Ne sait pas	Ne sait pas	Ne sait pas	Oui	Ne sait pas	Oui	Ne sait pas	Ne sait pas	Ne sait pas	Ne sait pas	Ne sait pas	Ne sait pas	Oui	7	Low Knowledge	Poor Knowledge	4	Poor Knowledge	5	Poor Knowledge	5	Poor Knowledge
Maladies transmises par arthropodes	Ne sait pas	Ne sait pas	Ne sait pas	Ne sait pas	Ne sait pas	Ne sait pas	Ne sait pas	Ne sait pas	Ne sait pas	Ne sait pas	Ne sait pas	Ne sait pas	Oui	Oui	Ne sait pas	Ne sait pas	Ne sait pas	Oui	Ne sait pas	Ne sait pas	Ne sait pas	Ne sait pas	Oui	Ne sait pas	Ne sait pas	Ne sait pas	Ne sait pas	Oui	Ne sait pas	Ne sait pas	Oui	Ne sait pas	Ne sait pas	Ne sait pas	Ne sait pas	Ne sait pas	Ne sait pas	Oui	4.75	Low Knowledge	Poor Knowledge	2	Poor Knowledge	3	Poor Knowledge	2	Poor Knowledge
Maladies transmises par arthropodes	Oui	Oui	Ne sait pas	Oui	Ne sait pas	Ne sait pas	Ne sait pas	Ne sait pas	Ne sait pas	Oui	Ne sait pas	Oui	Oui	Ne sait pas	Oui	Ne sait pas	Ne sait pas	Ne sait pas	Ne sait pas	Ne sait pas	Oui	Oui	Ne sait pas	Oui	Ne sait pas	Ne sait pas	Ne sait pas	Ne sait pas	Ne sait pas	Oui	Non	Ne sait pas	Ne sait pas	Oui	Ne sait pas	Ne sait pas	Ne sait pas	Oui	6.5	Low Knowledge	Poor Knowledge	6	Moderate Knowledge	2	Poor Knowledge	4	Poor Knowledge
Maladies transmises par animaux brousse	Ne sait pas	Ne sait pas	Oui	Oui	Ne sait pas	Ne sait pas	Oui	Non	Ne sait pas	Non	Oui	Oui	Oui	Oui	Oui	Non	Ne sait pas	Oui	Oui	Ne sait pas	Ne sait pas	Oui	Non	Oui	Oui	Ne sait pas	Ne sait pas	Ne sait pas	Non	Oui	Oui	Non	Non	Ne sait pas	Oui	Ne sait pas	Ne sait pas	Oui	11.5	Moderate Knowledge	Poor Knowledge	6	Moderate Knowledge	7	Moderate Knowledge	6	Moderate Knowledge
Maladies transmises par animaux brousse	Ne sait pas	Ne sait pas	Oui	Oui	Ne sait pas	Ne sait pas	Ne sait pas	Ne sait pas	Oui	Oui	Oui	Non	Oui	Oui	Oui	Ne sait pas	Ne sait pas	Oui	Oui	Ne sait pas	Ne sait pas	Ne sait pas	Ne sait pas	Ne sait pas	Oui	Ne sait pas	Ne sait pas	Oui	Non	Non	Oui	Non	Ne sait pas	Oui	Ne sait pas	Ne sait pas	Ne sait pas	Oui	7.75	Low Knowledge	Poor Knowledge	5	Poor Knowledge	5	Poor Knowledge	3	Poor Knowledge
Maladies transmises par arthropodes	Ne sait pas	Ne sait pas	Ne sait pas	Non	Ne sait pas	Non	Non	Non	Ne sait pas	Oui	Oui	Oui	Oui	Oui	Ne sait pas	Ne sait pas	Oui	Oui	Oui	Oui	Ne sait pas	Ne sait pas	Ne sait pas	Ne sait pas	Non	Non	Non	Non	Ne sait pas	Ne sait pas	Oui	Oui	Oui	Ne sait pas	Ne sait pas	Ne sait pas	Ne sait pas	Ne sait pas	7	Low Knowledge	Poor Knowledge	6	Moderate Knowledge	6	Moderate Knowledge	1	Poor Knowledge
Maladies transmises par volailles	Ne sait pas	Ne sait pas	Oui	Oui	Ne sait pas	Ne sait pas	Ne sait pas	Ne sait pas	Ne sait pas	Ne sait pas	Oui	Oui	Oui	Oui	Ne sait pas	Ne sait pas	Ne sait pas	Oui	Ne sait pas	Ne sait pas	Ne sait pas	Ne sait pas	Ne sait pas	Oui	Oui	Ne sait pas	Ne sait pas	Ne sait pas	Ne sait pas	Oui	Oui	Non	Ne sait pas	Ne sait pas	Ne sait pas	Ne sait pas	Ne sait pas	Oui	8.25	Low Knowledge	Poor Knowledge	4	Poor Knowledge	5	Poor Knowledge	3	Poor Knowledge
Maladies transmises par arthropodes	Ne sait pas	Ne sait pas	Ne sait pas	Oui	Ne sait pas	Ne sait pas	Oui	Ne sait pas	Ne sait pas	Ne sait pas	Ne sait pas	Ne sait pas	Ne sait pas	Ne sait pas	Ne sait pas	Ne sait pas	Ne sait pas	Ne sait pas	Ne sait pas	Ne sait pas	Ne sait pas	Ne sait pas	Ne sait pas	Ne sait pas	Oui	Oui	Ne sait pas	Ne sait pas	Ne sait pas	Ne sait pas	Ne sait pas	Ne sait pas	Ne sait pas	Ne sait pas	Ne sait pas	Ne sait pas	Ne sait pas	Oui	1.75	Low Knowledge	Poor Knowledge	2	Poor Knowledge	0	Poor Knowledge	2	Poor Knowledge
Maladies transmises par animaux brousse	Non	Non	Non	Ne sait pas	Ne sait pas	Ne sait pas	Oui	Ne sait pas	Ne sait pas	Oui	Ne sait pas	Oui	Oui	Non	Oui	Non	Ne sait pas	Oui	Ne sait pas	Ne sait pas	Ne sait pas	Oui	Ne sait pas	Ne sait pas	Ne sait pas	Ne sait pas	Ne sait pas	Oui	Non	Oui	Oui	Non	Oui	Non	Ne sait pas	Ne sait pas	Ne sait pas	Oui	9.25	Low Knowledge	Poor Knowledge	5	Poor Knowledge	5	Poor Knowledge	3	Poor Knowledge
Maladies transmises par volailles	Non	Non	Non	Ne sait pas	Ne sait pas	Ne sait pas	Ne sait pas	Ne sait pas	Oui	Oui	Ne sait pas	Non	Oui	Oui	Oui	Non	Ne sait pas	Ne sait pas	Ne sait pas	Ne sait pas	Non	Ne sait pas	Oui	Ne sait pas	Non	Non	Non	Non	Ne sait pas	Oui	Oui	Ne sait pas	Non	Ne sait pas	Ne sait pas	Ne sait pas	Ne sait pas	Oui	6.75	Low Knowledge	Poor Knowledge	3	Poor Knowledge	4	Poor Knowledge	2	Poor Knowledge
Maladies transmises par arthropodes	Oui	Oui	Oui	Oui	Non	Oui	Non	Ne sait pas	Oui	Ne sait pas	Ne sait pas	Oui	Oui	Oui	Non	Non	Oui	Oui	Oui	Oui	Oui	Oui	Oui	Ne sait pas	Oui	Ne sait pas	Ne sait pas	Oui	Oui	Non	Oui	Non	Oui	Oui	Ne sait pas	Ne sait pas	Ne sait pas	Oui	12.25	Moderate Knowledge	Poor Knowledge	9	Moderate Knowledge	9	Moderate Knowledge	5	Poor Knowledge
Maladies transmises par arthropodes	Oui	Oui	Oui	Non	Non	Oui	Non	Oui	Oui	Oui	Non	Oui	Oui	Oui	Oui	Oui	Oui	Oui	Oui	Non	Ne sait pas	Oui	Oui	Non	Oui	Non	Non	Oui	Oui	Oui	Oui	Oui	Oui	Oui	Oui	Non	Non	Non	12.75	Moderate Knowledge	Poor Knowledge	10	Good knowledge	7	Moderate Knowledge	7	Moderate Knowledge
Maladies transmises par animaux brousse	Oui	Oui	Oui	Oui	Non	Non	Non	Oui	Non	Non	Non	Oui	Oui	Oui	Oui	Oui	Oui	Non	Non	Oui	Ne sait pas	Oui	Non	Ne sait pas	Oui	Non	Non	Non	Oui	Oui	Oui	Oui	Oui	Oui	Non	Non	Oui	Oui	11.25	Moderate Knowledge	Poor Knowledge	9	Moderate Knowledge	6	Moderate Knowledge	6	Moderate Knowledge
Maladies transmises par animaux brousse	Non	Non	Oui	Ne sait pas	Ne sait pas	Ne sait pas	Ne sait pas	Ne sait pas	Ne sait pas	Ne sait pas	Oui	Oui	Oui	Ne sait pas	Ne sait pas	Ne sait pas	Oui	Ne sait pas	Ne sait pas	Ne sait pas	Oui	Oui	Ne sait pas	Ne sait pas	Oui	Oui	Oui	Ne sait pas	Oui	Oui	Oui	Oui	Oui	Ne sait pas	Ne sait pas	Ne sait pas	Ne sait pas	Oui	7.5	Low Knowledge	Poor Knowledge	4	Poor Knowledge	4	Poor Knowledge	5	Poor Knowledge
Maladies transmises par arthropodes	Non	Non	Oui	Oui	Non	Non	Non	Oui	Non	Oui	Non	Oui	Oui	Oui	Oui	Oui	Oui	Oui	Non	Non	Ne sait pas	Oui	Ne sait pas	Ne sait pas	Oui	Non	Non	Oui	Oui	Non	Oui	Oui	Oui	Oui	Oui	Non	Non	Non	11.75	Moderate Knowledge	Poor Knowledge	11	Good knowledge	5	Poor Knowledge	7	Moderate Knowledge
Maladies transmises par animaux brousse	Non	Non	Oui	Oui	Ne sait pas	Ne sait pas	Ne sait pas	Ne sait pas	Ne sait pas	Ne sait pas	Oui	Non	Oui	Oui	Non	Non	Oui	Oui	Oui	Ne sait pas	Ne sait pas	Ne sait pas	Ne sait pas	Ne sait pas	Oui	Ne sait pas	Ne sait pas	Ne sait pas	Non	Ne sait pas	Ne sait pas	Ne sait pas	Non	Ne sait pas	Ne sait pas	Ne sait pas	Ne sait pas	Oui	8.5	Low Knowledge	Poor Knowledge	5	Poor Knowledge	6	Moderate Knowledge	2	Poor Knowledge
Maladies transmises par arthropodes	Non	Oui	Oui	Non	Non	Non	Non	Ne sait pas	Non	Oui	Oui	Oui	Oui	Oui	Oui	Oui	Oui	Ne sait pas	Ne sait pas	Ne sait pas	Ne sait pas	Oui	Ne sait pas	Ne sait pas	Non	Ne sait pas	Ne sait pas	Ne sait pas	Oui	Non	Oui	Oui	Oui	Non	Non	Ne sait pas	Ne sait pas	Ne sait pas	11.5	Moderate Knowledge	Poor Knowledge	10	Good knowledge	5	Poor Knowledge	1	Poor Knowledge
Maladies transmises par arthropodes	Ne sait pas	Oui	Ne sait pas	Ne sait pas	Ne sait pas	Oui	Ne sait pas	Non	Ne sait pas	Oui	Non	Ne sait pas	Oui	Oui	Ne sait pas	Ne sait pas	Oui	Ne sait pas	Ne sait pas	Ne sait pas	Oui	Oui	Ne sait pas	Ne sait pas	Non	Ne sait pas	Ne sait pas	Oui	Ne sait pas	Oui	Oui	Non	Ne sait pas	Ne sait pas	Ne sait pas	Ne sait pas	Ne sait pas	Oui	9.25	Low Knowledge	Poor Knowledge	7	Moderate Knowledge	6	Moderate Knowledge	4	Poor Knowledge
Maladies transmises par animaux brousse	Ne sait pas	Ne sait pas	Oui	Oui	Ne sait pas	Ne sait pas	Ne sait pas	Ne sait pas	Ne sait pas	Ne sait pas	Ne sait pas	Oui	Oui	Ne sait pas	Ne sait pas	Ne sait pas	Ne sait pas	Ne sait pas	Ne sait pas	Ne sait pas	Oui	Oui	Oui	Ne sait pas	Oui	Ne sait pas	Ne sait pas	Ne sait pas	Ne sait pas	Oui	Ne sait pas	Ne sait pas	Ne sait pas	Ne sait pas	Ne sait pas	Ne sait pas	Ne sait pas	Oui	5.25	Low Knowledge	Poor Knowledge	4	Poor Knowledge	2	Poor Knowledge	4	Poor Knowledge
Maladies transmises par arthropodes	Oui	Oui	Ne sait pas	Oui	Non	Non	Oui	Ne sait pas	Ne sait pas	Oui	Ne sait pas	Oui	Oui	Ne sait pas	Ne sait pas	Oui	Oui	Oui	Oui	Non	Ne sait pas	Oui	Oui	Ne sait pas	Oui	Ne sait pas	Ne sait pas	Ne sait pas	Oui	Non	Oui	Oui	Non	Oui	Ne sait pas	Ne sait pas	Ne sait pas	Oui	9.25	Low Knowledge	Poor Knowledge	7	Moderate Knowledge	6	Moderate Knowledge	3	Poor Knowledge
Maladies transmises par arthropodes	Oui	Non	Non	Ne sait pas	Ne sait pas	Ne sait pas	Ne sait pas	Oui	Non	Oui	Non	Oui	Oui	Oui	Oui	Oui	Oui	Non	Non	Non	Oui	Oui	Oui	Oui	Oui	Non	Non	Non	Oui	Oui	Oui	Oui	Oui	Non	Non	Oui	Non	Non	10.5	Moderate Knowledge	Poor Knowledge	6	Moderate Knowledge	7	Moderate Knowledge	6	Moderate Knowledge
Maladies transmises par arthropodes	Oui	Non	Non	Ne sait pas	Ne sait pas	Ne sait pas	Ne sait pas	Ne sait pas	Ne sait pas	Ne sait pas	Ne sait pas	Oui	Oui	Oui	Oui	Oui	Ne sait pas	Ne sait pas	Ne sait pas	Ne sait pas	Oui	Oui	Oui	Oui	Ne sait pas	Ne sait pas	Ne sait pas	Ne sait pas	Oui	Oui	Oui	Oui	Oui	Non	Ne sait pas	Ne sait pas	Ne sait pas	Oui	9	Low Knowledge	Poor Knowledge	3	Poor Knowledge	6	Moderate Knowledge	4	Poor Knowledge
Maladies transmises par arthropodes	Oui	Non	Non	Ne sait pas	Ne sait pas	Ne sait pas	Ne sait pas	Ne sait pas	Ne sait pas	Ne sait pas	Ne sait pas	Oui	Oui	Oui	Oui	Oui	Ne sait pas	Ne sait pas	Ne sait pas	Ne sait pas	Oui	Oui	Oui	Oui	Ne sait pas	Ne sait pas	Ne sait pas	Oui	Oui	Oui	Ne sait pas	Oui	Oui	Ne sait pas	Ne sait pas	Ne sait pas	Ne sait pas	Oui	7.25	Low Knowledge	Poor Knowledge	3	Poor Knowledge	4	Poor Knowledge	5	Poor Knowledge
Maladies transmises par arthropodes	Ne sait pas	Non	Ne sait pas	Oui	Ne sait pas	Ne sait pas	Ne sait pas	Ne sait pas	Ne sait pas	Ne sait pas	Ne sait pas	Oui	Oui	Oui	Non	Oui	Oui	Oui	Ne sait pas	Ne sait pas	Oui	Oui	Ne sait pas	Oui	Oui	Ne sait pas	Ne sait pas	Ne sait pas	Ne sait pas	Oui	Oui	Ne sait pas	Non	Oui	Ne sait pas	Ne sait pas	Ne sait pas	Oui	11	Moderate Knowledge	Poor Knowledge	4	Poor Knowledge	9	Moderate Knowledge	5	Poor Knowledge
Maladies transmises par arthropodes	Oui	Ne sait pas	Ne sait pas	Ne sait pas	Ne sait pas	Ne sait pas	Ne sait pas	Ne sait pas	Oui	Ne sait pas	Ne sait pas	Oui	Ne sait pas	Ne sait pas	Ne sait pas	Ne sait pas	Ne sait pas	Ne sait pas	Ne sait pas	Ne sait pas	Oui	Oui	Ne sait pas	Oui	Ne sait pas	Ne sait pas	Ne sait pas	Ne sait pas	Ne sait pas	Oui	Oui	Ne sait pas	Ne sait pas	Ne sait pas	Ne sait pas	Ne sait pas	Ne sait pas	Ne sait pas	4.75	Low Knowledge	Poor Knowledge	2	Poor Knowledge	3	Poor Knowledge	3	Poor Knowledge
Maladies transmises par arthropodes	Oui	Oui	Oui	Oui	Ne sait pas	Ne sait pas	Ne sait pas	Ne sait pas	Ne sait pas	Oui	Ne sait pas	Oui	Oui	Oui	Oui	Oui	Ne sait pas	Ne sait pas	Ne sait pas	Ne sait pas	Non	Ne sait pas	Ne sait pas	Ne sait pas	Non	Ne sait pas	Ne sait pas	Non	Non	Oui	Non	Oui	Ne sait pas	Oui	Ne sait pas	Ne sait pas	Ne sait pas	Non	9.5	Low Knowledge	Poor Knowledge	8	Moderate Knowledge	3	Poor Knowledge	0	Poor Knowledge
Maladies transmises par mouches	Non	Oui	Non	Oui	Oui	Oui	Ne sait pas	Non	Oui	Ne sait pas	Ne sait pas	Non	Oui	Non	Non	Oui	Non	Oui	Non	Non	Oui	Oui	Oui	Non	Oui	Non	Non	Non	Non	Oui	Oui	Oui	Non	Oui	Non	Non	Non	Oui	11.75	Moderate Knowledge	Poor Knowledge	7	Moderate Knowledge	7	Moderate Knowledge	7	Moderate Knowledge
Maladies transmises par arthropodes	Oui	Oui	Ne sait pas	Oui	Ne sait pas	Oui	Ne sait pas	Ne sait pas	Oui	Ne sait pas	Ne sait pas	Oui	Oui	Oui	Non	Non	Ne sait pas	Oui	Oui	Ne sait pas	Oui	Oui	Oui	Oui	Oui	Ne sait pas	Ne sait pas	Oui	Non	Oui	Oui	Non	Non	Ne sait pas	Ne sait pas	Oui	Ne sait pas	Oui	13.5	Moderate Knowledge	Poor Knowledge	7	Moderate Knowledge	9	Moderate Knowledge	6	Moderate Knowledge
Maladies transmises par arthropodes	Non	Ne sait pas	Oui	Oui	Non	Oui	Ne sait pas	Oui	Oui	Ne sait pas	Oui	Oui	Ne sait pas	Oui	Non	Oui	Ne sait pas	Ne sait pas	Oui	Oui	Non	Non	Ne sait pas	Oui	Oui	Non	Non	Oui	Non	Non	Oui	Non	Non	Non	Ne sait pas	Ne sait pas	Ne sait pas	Ne sait pas	14.25	Moderate Knowledge	Poor Knowledge	8	Moderate Knowledge	9	Moderate Knowledge	4	Poor Knowledge
Maladies transmises par arthropodes	Non	Ne sait pas	Non	Oui	Non	Non	Oui	Non	Oui	Oui	Non	Non	Oui	Oui	Non	Ne sait pas	Ne sait pas	Oui	Ne sait pas	Ne sait pas	Oui	Oui	Ne sait pas	Ne sait pas	Ne sait pas	Ne sait pas	Ne sait pas	Ne sait pas	Non	Oui	Oui	Ne sait pas	Non	Ne sait pas	Ne sait pas	Ne sait pas	Ne sait pas	Oui	11.25	Moderate Knowledge	Poor Knowledge	9	Moderate Knowledge	7	Moderate Knowledge	3	Poor Knowledge
Maladies transmises par arthropodes	Oui	Oui	Ne sait pas	Oui	Ne sait pas	Ne sait pas	Ne sait pas	Ne sait pas	Oui	Oui	Ne sait pas	Oui	Oui	Oui	Non	Non	Oui	Oui	Oui	Ne sait pas	Oui	Oui	Oui	Oui	Oui	Oui	Ne sait pas	Ne sait pas	Oui	Oui	Oui	Non	Non	Oui	Ne sait pas	Ne sait pas	Ne sait pas	Oui	12.5	Moderate Knowledge	Poor Knowledge	6	Moderate Knowledge	10	Good knowledge	5	Poor Knowledge
Maladies transmises par volailles	Ne sait pas	Ne sait pas	Oui	Oui	Ne sait pas	Ne sait pas	Oui	Oui	Ne sait pas	Ne sait pas	Oui	Ne sait pas	Ne sait pas	Ne sait pas	Ne sait pas	Ne sait pas	Ne sait pas	Oui	Oui	Oui	Oui	Oui	Ne sait pas	Oui	Oui	Ne sait pas	Oui	Oui	Oui	Oui	Oui	Non	Non	Ne sait pas	Oui	Ne sait pas	Ne sait pas	Oui	8	Low Knowledge	Poor Knowledge	2	Poor Knowledge	8	Moderate Knowledge	8	Moderate Knowledge
Maladies transmises par arthropodes	Non	Non	Oui	Ne sait pas	Ne sait pas	Ne sait pas	Ne sait pas	Ne sait pas	Ne sait pas	Oui	Ne sait pas	Non	Oui	Non	Non	Non	Ne sait pas	Ne sait pas	Ne sait pas	Ne sait pas	Ne sait pas	Ne sait pas	Oui	Ne sait pas	Oui	Ne sait pas	Non	Oui	Non	Oui	Ne sait pas	Ne sait pas	Ne sait pas	Ne sait pas	Ne sait pas	Ne sait pas	Ne sait pas	Oui	8	Low Knowledge	Poor Knowledge	6	Moderate Knowledge	2	Poor Knowledge	3	Poor Knowledge
Maladies transmises par arthropodes	Oui	Non	Ne sait pas	Ne sait pas	Oui	Ne sait pas	Ne sait pas	Oui	Oui	Oui	Ne sait pas	Non	Non	Oui	Oui	Oui	Oui	Ne sait pas	Oui	Ne sait pas	Oui	Non	Ne sait pas	Ne sait pas	Ne sait pas	Ne sait pas	Ne sait pas	Oui	Oui	Oui	Oui	Oui	Oui	Oui	Ne sait pas	Ne sait pas	Ne sait pas	Oui	6.5	Low Knowledge	Poor Knowledge	2	Poor Knowledge	7	Moderate Knowledge	3	Poor Knowledge
Maladies transmises par mouches	Non	Oui	Oui	Oui	Non	Non	Oui	Oui	Ne sait pas	Non	Ne sait pas	Ne sait pas	Oui	Ne sait pas	Ne sait pas	Ne sait pas	Ne sait pas	Oui	Ne sait pas	Oui	Ne sait pas	Oui	Oui	Non	Oui	Ne sait pas	Ne sait pas	Non	Oui	Ne sait pas	Non	Oui	Non	Ne sait pas	Ne sait pas	Ne sait pas	Ne sait pas	Oui	6.75	Low Knowledge	Poor Knowledge	6	Moderate Knowledge	3	Poor Knowledge	3	Poor Knowledge
Maladies transmises par arthropodes	Non	Non	Oui	Oui	Ne sait pas	Ne sait pas	Oui	Ne sait pas	Ne sait pas	Oui	Oui	Oui	Oui	Oui	Non	Ne sait pas	Ne sait pas	Oui	Ne sait pas	Ne sait pas	Oui	Oui	Ne sait pas	Oui	Oui	Ne sait pas	Ne sait pas	Oui	Non	Ne sait pas	Non	Oui	Non	Ne sait pas	Ne sait pas	Ne sait pas	Ne sait pas	Oui	11.25	Moderate Knowledge	Poor Knowledge	8	Moderate Knowledge	5	Poor Knowledge	6	Moderate Knowledge
Maladies transmises par arthropodes	Oui	Oui	Oui	Ne sait pas	Ne sait pas	Oui	Ne sait pas	Ne sait pas	Ne sait pas	Oui	Ne sait pas	Non	Oui	Non	Oui	Oui	Oui	Ne sait pas	Ne sait pas	Ne sait pas	Ne sait pas	Oui	Ne sait pas	Ne sait pas	Non	Ne sait pas	Ne sait pas	Ne sait pas	Ne sait pas	Oui	Ne sait pas	Ne sait pas	Oui	Non	Ne sait pas	Ne sait pas	Ne sait pas	Ne sait pas	8	Low Knowledge	Poor Knowledge	6	Moderate Knowledge	4	Poor Knowledge	1	Poor Knowledge
Maladies transmises par arthropodes	Ne sait pas	Ne sait pas	Oui	Ne sait pas	Ne sait pas	Oui	Oui	Ne sait pas	Ne sait pas	Oui	Ne sait pas	Non	Oui	Oui	Non	Non	Oui	Ne sait pas	Ne sait pas	Ne sait pas	Oui	Ne sait pas	Oui	Oui	Ne sait pas	Ne sait pas	Ne sait pas	Oui	Non	Ne sait pas	Oui	Ne sait pas	Oui	Ne sait pas	Ne sait pas	Ne sait pas	Ne sait pas	Oui	8.75	Low Knowledge	Poor Knowledge	6	Moderate Knowledge	5	Poor Knowledge	4	Poor Knowledge
Maladies transmises par volailles	Non	Oui	Ne sait pas	Ne sait pas	Ne sait pas	Oui	Ne sait pas	Ne sait pas	Oui	Non	Non	Ne sait pas	Oui	Oui	Oui	Oui	Oui	Ne sait pas	Oui	Oui	Ne sait pas	Ne sait pas	Non	Oui	Oui	Ne sait pas	Ne sait pas	Oui	Non	Oui	Oui	Non	Non	Ne sait pas	Ne sait pas	Ne sait pas	Ne sait pas	Oui	12.5	Moderate Knowledge	Poor Knowledge	6	Moderate Knowledge	9	Moderate Knowledge	5	Poor Knowledge
Maladies transmises par animaux brousse	Non	Non	Oui	Oui	Ne sait pas	Ne sait pas	Oui	Ne sait pas	Ne sait pas	Ne sait pas	Oui	Oui	Oui	Oui	Oui	Oui	Ne sait pas	Ne sait pas	Oui	Oui	Ne sait pas	Oui	Ne sait pas	Oui	Oui	Ne sait pas	Oui	Ne sait pas	Oui	Oui	Oui	Non	Oui	Oui	Ne sait pas	Ne sait pas	Ne sait pas	Ne sait pas	10.75	Moderate Knowledge	Poor Knowledge	5	Poor Knowledge	7	Moderate Knowledge	4	Poor Knowledge
Maladies transmises par arthropodes	Oui	Ne sait pas	Ne sait pas	Non	Oui	Oui	Oui	Non	Non	Oui	Ne sait pas	Non	Oui	Ne sait pas	Non	Non	Ne sait pas	Oui	Ne sait pas	Non	Oui	Ne sait pas	Ne sait pas	Non	Ne sait pas	Ne sait pas	Ne sait pas	Ne sait pas	Non	Ne sait pas	Oui	Ne sait pas	Ne sait pas	Ne sait pas	Ne sait pas	Ne sait pas	Ne sait pas	Ne sait pas	6.5	Low Knowledge	Poor Knowledge	7	Moderate Knowledge	4	Poor Knowledge	1	Poor Knowledge
Maladies transmises par mouches	Oui	Ne sait pas	Non	Ne sait pas	Ne sait pas	Ne sait pas	Oui	Ne sait pas	Ne sait pas	Ne sait pas	Ne sait pas	Oui	Ne sait pas	Ne sait pas	Ne sait pas	Ne sait pas	Oui	Ne sait pas	Ne sait pas	Ne sait pas	Ne sait pas	Ne sait pas	Ne sait pas	Ne sait pas	Ne sait pas	Ne sait pas	Ne sait pas	Ne sait pas	Ne sait pas	Oui	Ne sait pas	Ne sait pas	Ne sait pas	Ne sait pas	Ne sait pas	Ne sait pas	Ne sait pas	Oui	2.5	Low Knowledge	Poor Knowledge	1	Poor Knowledge	2	Poor Knowledge	1	Poor Knowledge
Maladies transmises par animaux brousse	Ne sait pas	Ne sait pas	Ne sait pas	Ne sait pas	Ne sait pas	Ne sait pas	Ne sait pas	Ne sait pas	Ne sait pas	Ne sait pas	Ne sait pas	Ne sait pas	Ne sait pas	Oui	Ne sait pas	Ne sait pas	Oui	Ne sait pas	Oui	Ne sait pas	Ne sait pas	Ne sait pas	Oui	Oui	Oui	Ne sait pas	Ne sait pas	Oui	Ne sait pas	Oui	Oui	Ne sait pas	Ne sait pas	Ne sait pas	Ne sait pas	Ne sait pas	Ne sait pas	Ne sait pas	4.25	Low Knowledge	Poor Knowledge	0	Poor Knowledge	5	Poor Knowledge	3	Poor Knowledge
Maladies transmises par arthropodes	Non	Oui	Oui	Non	Non	Oui	Oui	Non	Ne sait pas	Oui	Non	Oui	Oui	Ne sait pas	Ne sait pas	Non	Oui	Oui	Oui	Ne sait pas	Oui	Oui	Non	Oui	Ne sait pas	Ne sait pas	Ne sait pas	Ne sait pas	Non	Ne sait pas	Oui	Oui	Ne sait pas	Oui	Ne sait pas	Ne sait pas	Ne sait pas	Oui	11.25	Moderate Knowledge	Poor Knowledge	12	Good knowledge	5	Poor Knowledge	5	Poor Knowledge
Maladies transmises par arthropodes	Non	Oui	Oui	Oui	Ne sait pas	Ne sait pas	Oui	Ne sait pas	Ne sait pas	Oui	Oui	Non	Oui	Oui	Oui	Non	Ne sait pas	Oui	Oui	Ne sait pas	Ne sait pas	Oui	Oui	Ne sait pas	Oui	Ne sait pas	Oui	Ne sait pas	Non	Non	Oui	Oui	Oui	Ne sait pas	Ne sait pas	Ne sait pas	Ne sait pas	Oui	10	Low Knowledge	Poor Knowledge	8	Moderate Knowledge	4	Poor Knowledge	4	Poor Knowledge
Maladies transmises par arthropodes	Non	Oui	Oui	Oui	Ne sait pas	Oui	Ne sait pas	Ne sait pas	Ne sait pas	Ne sait pas	Ne sait pas	Non	Oui	Ne sait pas	Ne sait pas	Oui	Ne sait pas	Ne sait pas	Ne sait pas	Ne sait pas	Oui	Oui	Ne sait pas	Oui	Ne sait pas	Ne sait pas	Ne sait pas	Oui	Non	Oui	Oui	Ne sait pas	Non	Ne sait pas	Ne sait pas	Ne sait pas	Ne sait pas	Oui	11.75	Moderate Knowledge	Poor Knowledge	8	Moderate Knowledge	5	Poor Knowledge	5	Poor Knowledge
Maladies transmises par animaux brousse	Non	Non	Non	Oui	Non	Non	Non	Ne sait pas	Oui	Oui	Oui	Non	Oui	Oui	Oui	Oui	Non	Ne sait pas	Non	Ne sait pas	Oui	Oui	Ne sait pas	Ne sait pas	Ne sait pas	Ne sait pas	Ne sait pas	Oui	Non	Oui	Oui	Non	Non	Non	Ne sait pas	Ne sait pas	Ne sait pas	Oui	12	Moderate Knowledge	Poor Knowledge	7	Moderate Knowledge	8	Moderate Knowledge	4	Poor Knowledge
Maladies transmises par animaux brousse	Non	Oui	Non	Ne sait pas	Oui	Oui	Ne sait pas	Ne sait pas	Ne sait pas	Ne sait pas	Oui	Non	Oui	Oui	Oui	Oui	Ne sait pas	Ne sait pas	Ne sait pas	Oui	Ne sait pas	Oui	Ne sait pas	Oui	Oui	Ne sait pas	Ne sait pas	Oui	Non	Oui	Oui	Non	Non	Non	Ne sait pas	Ne sait pas	Ne sait pas	Oui	12.75	Moderate Knowledge	Poor Knowledge	5	Poor Knowledge	8	Moderate Knowledge	5	Poor Knowledge
Maladies transmises par mouches	Oui	Ne sait pas	Oui	Non	Ne sait pas	Ne sait pas	Ne sait pas	Ne sait pas	Ne sait pas	Ne sait pas	Oui	Oui	Oui	Oui	Oui	Oui	Ne sait pas	Oui	Oui	Ne sait pas	Oui	Oui	Oui	Oui	Non	Ne sait pas	Ne sait pas	Non	Ne sait pas	Oui	Oui	Ne sait pas	Ne sait pas	Oui	Ne sait pas	Ne sait pas	Ne sait pas	Non	8.25	Low Knowledge	Poor Knowledge	3	Poor Knowledge	7	Moderate Knowledge	3	Poor Knowledge
Maladies transmises par volailles	Oui	Non	Ne sait pas	Ne sait pas	Ne sait pas	Ne sait pas	Ne sait pas	Non	Ne sait pas	Ne sait pas	Ne sait pas	Ne sait pas	Ne sait pas	Oui	Non	Non	Ne sait pas	Non	Ne sait pas	Non	Ne sait pas	Oui	Oui	Non	Oui	Ne sait pas	Ne sait pas	Oui	Non	Oui	Oui	Non	Oui	Oui	Oui	Ne sait pas	Ne sait pas	Oui	7.5	Low Knowledge	Poor Knowledge	2	Poor Knowledge	5	Poor Knowledge	5	Poor Knowledge
Maladies transmises par animaux brousse	Non	Oui	Oui	Ne sait pas	Oui	Oui	Ne sait pas	Non	Oui	Oui	Oui	Oui	Oui	Oui	Oui	Non	Oui	Ne sait pas	Oui	Ne sait pas	Non	Non	Ne sait pas	Oui	Ne sait pas	Ne sait pas	Oui	Oui	Non	Oui	Oui	Oui	Non	Non	Ne sait pas	Ne sait pas	Ne sait pas	Oui	13.25	Moderate Knowledge	Poor Knowledge	9	Moderate Knowledge	7	Moderate Knowledge	4	Poor Knowledge
Maladies transmises par arthropodes	Oui	Non	Oui	Oui	Ne sait pas	Oui	Non	Ne sait pas	Ne sait pas	Oui	Oui	Non	Oui	Non	Oui	Non	Ne sait pas	Oui	Ne sait pas	Oui	Non	Oui	Oui	Ne sait pas	Oui	Ne sait pas	Oui	Ne sait pas	Non	Oui	Oui	Non	Oui	Non	Ne sait pas	Ne sait pas	Oui	Oui	10.5	Moderate Knowledge	Poor Knowledge	8	Moderate Knowledge	6	Moderate Knowledge	4	Poor Knowledge
Maladies transmises par mouches	Non	Ne sait pas	Ne sait pas	Ne sait pas	Ne sait pas	Ne sait pas	Ne sait pas	Ne sait pas	Ne sait pas	Ne sait pas	Oui	Ne sait pas	Ne sait pas	Ne sait pas	Ne sait pas	Oui	Ne sait pas	Ne sait pas	Ne sait pas	Ne sait pas	Ne sait pas	Oui	Ne sait pas	Ne sait pas	Ne sait pas	Ne sait pas	Ne sait pas	Ne sait pas	Ne sait pas	Oui	Oui	Ne sait pas	Ne sait pas	Ne sait pas	Ne sait pas	Ne sait pas	Ne sait pas	Ne sait pas	4.25	Low Knowledge	Poor Knowledge	1	Poor Knowledge	3	Poor Knowledge	1	Poor Knowledge
Maladies transmises par arthropodes	Oui	Non	Non	Oui	Ne sait pas	Ne sait pas	Oui	Ne sait pas	Oui	Ne sait pas	Ne sait pas	Oui	Oui	Ne sait pas	Ne sait pas	Oui	Ne sait pas	Ne sait pas	Ne sait pas	Oui	Oui	Oui	Oui	Oui	Oui	Ne sait pas	Ne sait pas	Oui	Ne sait pas	Ne sait pas	Oui	Ne sait pas	Oui	Ne sait pas	Ne sait pas	Ne sait pas	Ne sait pas	Oui	7	Low Knowledge	Poor Knowledge	4	Poor Knowledge	4	Poor Knowledge	6	Moderate Knowledge
Maladies transmises par animaux brousse	Ne sait pas	Ne sait pas	Oui	Ne sait pas	Ne sait pas	Ne sait pas	Oui	Ne sait pas	Ne sait pas	Ne sait pas	Oui	Ne sait pas	Ne sait pas	Ne sait pas	Ne sait pas	Ne sait pas	Ne sait pas	Ne sait pas	Ne sait pas	Ne sait pas	Oui	Oui	Ne sait pas	Ne sait pas	Oui	Oui	Non	Non	Non	Ne sait pas	Ne sait pas	Ne sait pas	Oui	Ne sait pas	Ne sait pas	Ne sait pas	Ne sait pas	Oui	3	Low Knowledge	Poor Knowledge	2	Poor Knowledge	1	Poor Knowledge	4	Poor Knowledge
Maladies transmises par volailles	Non	Non	Oui	Ne sait pas	Oui	Ne sait pas	Ne sait pas	Ne sait pas	Ne sait pas	Ne sait pas	Ne sait pas	Non	Ne sait pas	Oui	Oui	Oui	Oui	Oui	Ne sait pas	Oui	Ne sait pas	Non	Ne sait pas	Ne sait pas	Ne sait pas	Ne sait pas	Ne sait pas	Non	Ne sait pas	Ne sait pas	Ne sait pas	Oui	Non	Non	Ne sait pas	Ne sait pas	Ne sait pas	Oui	7	Low Knowledge	Poor Knowledge	2	Poor Knowledge	7	Moderate Knowledge	1	Poor Knowledge
Maladies transmises par animaux brousse	Non	Non	Oui	Non	Oui	Oui	Non	Oui	Oui	Oui	Oui	Oui	Oui	Ne sait pas	Oui	Non	Oui	Oui	Oui	Non	Non	Non	Non	Non	Ne sait pas	Non	Ne sait pas	Ne sait pas	Non	Oui	Oui	Non	Oui	Oui	Ne sait pas	Ne sait pas	Ne sait pas	Oui	10.25	Moderate Knowledge	Poor Knowledge	8	Moderate Knowledge	6	Moderate Knowledge	3	Poor Knowledge
Maladies transmises par animaux brousse	Non	Ne sait pas	Oui	Oui	Ne sait pas	Ne sait pas	Oui	Ne sait pas	Ne sait pas	Ne sait pas	Oui	Oui	Oui	Ne sait pas	Oui	Oui	Ne sait pas	Oui	Oui	Ne sait pas	Ne sait pas	Oui	Oui	Ne sait pas	Oui	Ne sait pas	Ne sait pas	Oui	Oui	Ne sait pas	Non	Ne sait pas	Ne sait pas	Ne sait pas	Ne sait pas	Ne sait pas	Ne sait pas	Oui	6.75	Low Knowledge	Poor Knowledge	5	Poor Knowledge	3	Poor Knowledge	4	Poor Knowledge
Maladies transmises par volailles	Non	Ne sait pas	Oui	Oui	Non	Non	Non	Ne sait pas	Ne sait pas	Ne sait pas	Oui	Oui	Ne sait pas	Oui	Ne sait pas	Oui	Ne sait pas	Ne sait pas	Ne sait pas	Ne sait pas	Non	Non	Oui	Oui	Oui	Ne sait pas	Ne sait pas	Non	Ne sait pas	Ne sait pas	Oui	Ne sait pas	Non	Ne sait pas	Oui	Ne sait pas	Ne sait pas	Oui	8.75	Low Knowledge	Poor Knowledge	6	Moderate Knowledge	4	Poor Knowledge	4	Poor Knowledge
Maladies transmises par arthropodes	Oui	Ne sait pas	Oui	Oui	Non	Oui	Non	Ne sait pas	Oui	Oui	Non	Oui	Oui	Oui	Non	Non	Ne sait pas	Oui	Ne sait pas	Ne sait pas	Ne sait pas	Oui	Ne sait pas	Oui	Oui	Non	Non	Non	Ne sait pas	Oui	Oui	Non	Non	Oui	Non	Non	Non	Oui	13.5	Moderate Knowledge	Poor Knowledge	10	Good knowledge	7	Moderate Knowledge	7	Moderate Knowledge
Maladies transmises par mouches	Ne sait pas	Ne sait pas	Ne sait pas	Oui	Ne sait pas	Ne sait pas	Ne sait pas	Ne sait pas	Ne sait pas	Ne sait pas	Non	Oui	Ne sait pas	Non	Oui	Non	Oui	Oui	Ne sait pas	Non	Oui	Oui	Oui	Ne sait pas	Ne sait pas	Ne sait pas	Ne sait pas	Oui	Non	Oui	Oui	Oui	Non	Oui	Ne sait pas	Ne sait pas	Ne sait pas	Oui	7	Low Knowledge	Poor Knowledge	4	Poor Knowledge	6	Moderate Knowledge	4	Poor Knowledge
Maladies transmises par arthropodes	Oui	Ne sait pas	Oui	Oui	Ne sait pas	Oui	Oui	Ne sait pas	Ne sait pas	Oui	Ne sait pas	Oui	Oui	Ne sait pas	Ne sait pas	Oui	Ne sait pas	Oui	Ne sait pas	Ne sait pas	Oui	Oui	Oui	Oui	Ne sait pas	Ne sait pas	Ne sait pas	Oui	Oui	Oui	Oui	Oui	Non	Ne sait pas	Ne sait pas	Ne sait pas	Ne sait pas	Oui	10.25	Moderate Knowledge	Poor Knowledge	7	Moderate Knowledge	6	Moderate Knowledge	5	Poor Knowledge
Maladies transmises par arthropodes	Oui	Non	Oui	Oui	Ne sait pas	Oui	Ne sait pas	Ne sait pas	Oui	Oui	Ne sait pas	Oui	Oui	Oui	Oui	Oui	Oui	Oui	Non	Oui	Oui	Oui	Oui	Oui	Oui	Ne sait pas	Ne sait pas	Oui	Non	Oui	Oui	Non	Non	Oui	Ne sait pas	Ne sait pas	Ne sait pas	Oui	14	Moderate Knowledge	Poor Knowledge	8	Moderate Knowledge	10	Good knowledge	6	Moderate Knowledge
Maladies transmises par mouches	Non	Ne sait pas	Oui	Oui	Ne sait pas	Oui	Ne sait pas	Oui	Oui	Oui	Ne sait pas	Oui	Oui	Oui	Oui	Oui	Oui	Ne sait pas	Ne sait pas	Oui	Oui	Oui	Ne sait pas	Oui	Oui	Oui	Ne sait pas	Oui	Non	Oui	Oui	Ne sait pas	Non	Oui	Ne sait pas	Ne sait pas	Ne sait pas	Oui	12.75	Moderate Knowledge	Poor Knowledge	8	Moderate Knowledge	8	Moderate Knowledge	6	Moderate Knowledge
Maladies transmises par arthropodes	Non	Non	Oui	Oui	Non	Oui	Non	Non	Oui	Oui	Non	Oui	Oui	Oui	Non	Non	Oui	Oui	Oui	Oui	Ne sait pas	Oui	Oui	Ne sait pas	Oui	Non	Non	Oui	Ne sait pas	Oui	Oui	Oui	Non	Oui	Oui	Ne sait pas	Ne sait pas	Oui	14.25	Moderate Knowledge	Poor Knowledge	12	Good knowledge	9	Moderate Knowledge	6	Moderate Knowledge
Maladies transmises par mouches	Non	Non	Oui	Oui	Non	Oui	Non	Non	Non	Oui	Non	Non	Oui	Oui	Non	Non	Oui	Oui	Oui	Non	Oui	Oui	Oui	Oui	Oui	Non	Non	Oui	Non	Oui	Oui	Non	Non	Ne sait pas	Oui	Ne sait pas	Ne sait pas	Oui	14.75	Moderate Knowledge	Good Knowledge	12	Good knowledge	10	Good knowledge	8	Moderate Knowledge
Maladies transmises par arthropodes	Non	Oui	Oui	Oui	Ne sait pas	Oui	Ne sait pas	Ne sait pas	Non	Non	Non	Oui	Ne sait pas	Ne sait pas	Oui	Non	Oui	Oui	Oui	Ne sait pas	Oui	Oui	Non	Ne sait pas	Ne sait pas	Ne sait pas	Ne sait pas	Oui	Non	Ne sait pas	Oui	Ne sait pas	Ne sait pas	Ne sait pas	Ne sait pas	Ne sait pas	Ne sait pas	Oui	10	Low Knowledge	Poor Knowledge	10	Good knowledge	5	Poor Knowledge	5	Poor Knowledge
Maladies transmises par arthropodes	Non	Oui	Ne sait pas	Oui	Non	Oui	Ne sait pas	Oui	Oui	Ne sait pas	Ne sait pas	Ne sait pas	Oui	Oui	Ne sait pas	Non	Oui	Oui	Oui	Oui	Oui	Oui	Oui	Oui	Oui	Ne sait pas	Ne sait pas	Oui	Non	Oui	Oui	Ne sait pas	Non	Ne sait pas	Ne sait pas	Ne sait pas	Ne sait pas	Oui	12.25	Moderate Knowledge	Poor Knowledge	8	Moderate Knowledge	9	Moderate Knowledge	6	Moderate Knowledge
Maladies transmises par arthropodes	Ne sait pas	Ne sait pas	Ne sait pas	Ne sait pas	Ne sait pas	Ne sait pas	Ne sait pas	Ne sait pas	Ne sait pas	Ne sait pas	Ne sait pas	Ne sait pas	Ne sait pas	Ne sait pas	Ne sait pas	Ne sait pas	Ne sait pas	Ne sait pas	Ne sait pas	Ne sait pas	Ne sait pas	Ne sait pas	Ne sait pas	Ne sait pas	Ne sait pas	Ne sait pas	Ne sait pas	Ne sait pas	Ne sait pas	Ne sait pas	Ne sait pas	Ne sait pas	Ne sait pas	Ne sait pas	Ne sait pas	Ne sait pas	Ne sait pas	Ne sait pas	1	Low Knowledge	Poor Knowledge	1	Poor Knowledge	0	Poor Knowledge	0	Poor Knowledge
Maladies transmises par mouches	Ne sait pas	Ne sait pas	Ne sait pas	Ne sait pas	Ne sait pas	Ne sait pas	Ne sait pas	Ne sait pas	Ne sait pas	Ne sait pas	Ne sait pas	Ne sait pas	Ne sait pas	Ne sait pas	Ne sait pas	Ne sait pas	Ne sait pas	Ne sait pas	Ne sait pas	Ne sait pas	Ne sait pas	Ne sait pas	Ne sait pas	Ne sait pas	Ne sait pas	Ne sait pas	Ne sait pas	Ne sait pas	Ne sait pas	Ne sait pas	Ne sait pas	Ne sait pas	Ne sait pas	Ne sait pas	Ne sait pas	Ne sait pas	Ne sait pas	Ne sait pas	0	Low Knowledge	Poor Knowledge	0	Poor Knowledge	0	Poor Knowledge	0	Poor Knowledge
Maladies transmises par arthropodes	Ne sait pas	Ne sait pas	Oui	Non	Ne sait pas	Non	Ne sait pas	Non	Non	Non	Oui	Oui	Oui	Oui	Ne sait pas	Non	Oui	Ne sait pas	Ne sait pas	Ne sait pas	Oui	Oui	Ne sait pas	Oui	Oui	Ne sait pas	Ne sait pas	Ne sait pas	Ne sait pas	Non	Oui	Oui	Non	Ne sait pas	Ne sait pas	Ne sait pas	Ne sait pas	Oui	9	Low Knowledge	Poor Knowledge	6	Moderate Knowledge	5	Poor Knowledge	5	Poor Knowledge
Maladies transmises par animaux brousse	Non	Non	Ne sait pas	Oui	Ne sait pas	Ne sait pas	Ne sait pas	Ne sait pas	Ne sait pas	Ne sait pas	Oui	Oui	Oui	Oui	Oui	Oui	Oui	Oui	Oui	Ne sait pas	Non	Non	Non	Non	Oui	Ne sait pas	Ne sait pas	Ne sait pas	Non	Oui	Oui	Ne sait pas	Non	Oui	Ne sait pas	Ne sait pas	Ne sait pas	Oui	10.75	Moderate Knowledge	Poor Knowledge	5	Poor Knowledge	8	Moderate Knowledge	3	Poor Knowledge
Maladies transmises par arthropodes	Non	Oui	Non	Oui	Ne sait pas	Oui	Ne sait pas	Non	Non	Oui	Non	Oui	Ne sait pas	Oui	Ne sait pas	Ne sait pas	Ne sait pas	Ne sait pas	Ne sait pas	Ne sait pas	Oui	Oui	Non	Non	Ne sait pas	Ne sait pas	Ne sait pas	Oui	Ne sait pas	Ne sait pas	Oui	Ne sait pas	Ne sait pas	Ne sait pas	Ne sait pas	Ne sait pas	Ne sait pas	Oui	8.75	Low Knowledge	Poor Knowledge	10	Good knowledge	3	Poor Knowledge	5	Poor Knowledge
Maladies transmises par mouches	Oui	Oui	Oui	Oui	Oui	Oui	Ne sait pas	Non	Non	Oui	Ne sait pas	Non	Oui	Oui	Non	Non	Oui	Oui	Oui	Ne sait pas	Ne sait pas	Non	Ne sait pas	Oui	Ne sait pas	Ne sait pas	Ne sait pas	Oui	Ne sait pas	Oui	Oui	Non	Non	Oui	Ne sait pas	Ne sait pas	Ne sait pas	Oui	11.75	Moderate Knowledge	Poor Knowledge	8	Moderate Knowledge	9	Moderate Knowledge	3	Poor Knowledge
Maladies transmises par arthropodes	Oui	Non	Non	Ne sait pas	Ne sait pas	Ne sait pas	Ne sait pas	Non	Non	Oui	Ne sait pas	Ne sait pas	Ne sait pas	Ne sait pas	Ne sait pas	Ne sait pas	Oui	Ne sait pas	Oui	Ne sait pas	Oui	Oui	Oui	Oui	Oui	Ne sait pas	Ne sait pas	Oui	Non	Ne sait pas	Ne sait pas	Ne sait pas	Oui	Ne sait pas	Ne sait pas	Ne sait pas	Ne sait pas	Oui	4.75	Low Knowledge	Poor Knowledge	5	Poor Knowledge	3	Poor Knowledge	6	Moderate Knowledge
Maladies transmises par arthropodes	Ne sait pas	Ne sait pas	Oui	Oui	Non	Oui	Non	Ne sait pas	Ne sait pas	Ne sait pas	Non	Oui	Oui	Oui	Ne sait pas	Non	Oui	Oui	Non	Non	Oui	Oui	Oui	Non	Ne sait pas	Ne sait pas	Ne sait pas	Ne sait pas	Non	Non	Non	Oui	Ne sait pas	Ne sait pas	Ne sait pas	Ne sait pas	Ne sait pas	Oui	8.5	Low Knowledge	Poor Knowledge	10	Good knowledge	4	Poor Knowledge	3	Poor Knowledge
Maladies transmises par mouches	Non	Oui	Oui	Oui	Non	Non	Oui	Oui	Non	Ne sait pas	Non	Non	Oui	Oui	Ne sait pas	Oui	Ne sait pas	Oui	Ne sait pas	Ne sait pas	Oui	Ne sait pas	Ne sait pas	Oui	Ne sait pas	Ne sait pas	Ne sait pas	Ne sait pas	Non	Oui	Oui	Non	Non	Oui	Ne sait pas	Ne sait pas	Ne sait pas	Oui	13	Moderate Knowledge	Poor Knowledge	9	Moderate Knowledge	8	Moderate Knowledge	3	Poor Knowledge
Maladies transmises par arthropodes	Oui	Non	Oui	Oui	Non	Oui	Oui	Non	Non	Non	Non	Oui	Oui	Oui	Non	Non	Oui	Oui	Oui	Non	Oui	Oui	Non	Oui	Oui	Oui	Ne sait pas	Oui	Non	Ne sait pas	Ne sait pas	Oui	Oui	Ne sait pas	Ne sait pas	Ne sait pas	Ne sait pas	Oui	11	Moderate Knowledge	Poor Knowledge	11	Good knowledge	6	Moderate Knowledge	7	Moderate Knowledge
Maladies transmises par arthropodes	Non	Oui	Oui	Oui	Non	Oui	Oui	Non	Oui	Non	Non	Non	Oui	Oui	Oui	Non	Oui	Oui	Oui	Oui	Oui	Oui	Non	Oui	Oui	Oui	Oui	Oui	Non	Oui	Oui	Non	Non	Ne sait pas	Non	Non	Non	Oui	15.75	Moderate Knowledge	Good Knowledge	11	Good knowledge	10	Good knowledge	10	Good knowledge
Maladies transmises par mouches	Oui	Oui	Oui	Ne sait pas	Ne sait pas	Ne sait pas	Oui	Oui	Ne sait pas	Ne sait pas	Non	Oui	Oui	Oui	Oui	Oui	Ne sait pas	Ne sait pas	Oui	Ne sait pas	Oui	Oui	Oui	Non	Ne sait pas	Ne sait pas	Ne sait pas	Oui	Oui	Ne sait pas	Oui	Ne sait pas	Ne sait pas	Oui	Ne sait pas	Ne sait pas	Ne sait pas	Oui	8.5	Low Knowledge	Poor Knowledge	5	Poor Knowledge	5	Poor Knowledge	4	Poor Knowledge
Maladies transmises par arthropodes	Oui	Oui	Non	Ne sait pas	Ne sait pas	Oui	Ne sait pas	Ne sait pas	Ne sait pas	Oui	Ne sait pas	Oui	Oui	Oui	Oui	Non	Oui	Oui	Ne sait pas	Ne sait pas	Oui	Oui	Oui	Oui	Non	Oui	Ne sait pas	Oui	Non	Oui	Oui	Oui	Oui	Non	Ne sait pas	Ne sait pas	Ne sait pas	Oui	11.25	Moderate Knowledge	Poor Knowledge	7	Moderate Knowledge	7	Moderate Knowledge	5	Poor Knowledge
Maladies transmises par animaux brousse	Oui	Ne sait pas	Ne sait pas	Ne sait pas	Ne sait pas	Ne sait pas	Ne sait pas	Ne sait pas	Oui	Oui	Ne sait pas	Ne sait pas	Ne sait pas	Oui	Ne sait pas	Oui	Ne sait pas	Oui	Ne sait pas	Oui	Ne sait pas	Ne sait pas	Ne sait pas	Oui	Ne sait pas	Ne sait pas	Ne sait pas	Oui	Oui	Ne sait pas	Non	Oui	Oui	Oui	Ne sait pas	Ne sait pas	Ne sait pas	Oui	3.5	Low Knowledge	Poor Knowledge	1	Poor Knowledge	4	Poor Knowledge	3	Poor Knowledge
Maladies transmises par mouches	Oui	Oui	Oui	Oui	Ne sait pas	Ne sait pas	Oui	Oui	Ne sait pas	Ne sait pas	Ne sait pas	Non	Oui	Oui	Non	Oui	Oui	Oui	Ne sait pas	Ne sait pas	Oui	Ne sait pas	Ne sait pas	Ne sait pas	Oui	Ne sait pas	Ne sait pas	Ne sait pas	Oui	Oui	Non	Non	Oui	Oui	Ne sait pas	Ne sait pas	Oui	Oui	9.5	Low Knowledge	Poor Knowledge	4	Poor Knowledge	8	Moderate Knowledge	3	Poor Knowledge
Maladies transmises par arthropodes	Non	Non	Oui	Oui	Ne sait pas	Ne sait pas	Ne sait pas	Non	Ne sait pas	Oui	Oui	Oui	Ne sait pas	Non	Non	Oui	Non	Oui	Non	Ne sait pas	Oui	Non	Oui	Oui	Oui	Ne sait pas	Ne sait pas	Non	Non	Oui	Ne sait pas	Ne sait pas	Ne sait pas	Oui	Oui	Oui	Non	Ne sait pas	10.25	Moderate Knowledge	Poor Knowledge	8	Moderate Knowledge	5	Poor Knowledge	5	Poor Knowledge
Maladies transmises par arthropodes	Oui	Ne sait pas	Non	Oui	Ne sait pas	Ne sait pas	Ne sait pas	Non	Ne sait pas	Ne sait pas	Ne sait pas	Non	Oui	Non	Ne sait pas	Ne sait pas	Non	Oui	Non	Oui	Oui	Oui	Oui	Non	Non	Non	Non	Oui	Ne sait pas	Oui	Oui	Oui	Non	Non	Oui	Non	Oui	Non	8.5	Low Knowledge	Poor Knowledge	4	Poor Knowledge	7	Moderate Knowledge	6	Moderate Knowledge
Maladies transmises par arthropodes	Oui	Oui	Oui	Oui	Oui	Non	Oui	Oui	Non	Oui	Oui	Oui	Oui	Oui	Oui	Oui	Oui	Oui	Oui	Oui	Oui	Oui	Ne sait pas	Oui	Oui	Oui	Non	Non	Oui	Oui	Oui	Oui	Oui	Ne sait pas	Oui	Oui	Ne sait pas	Non	12	Moderate Knowledge	Poor Knowledge	8	Moderate Knowledge	9	Moderate Knowledge	5	Poor Knowledge
Maladies transmises par arthropodes	Oui	Oui	Ne sait pas	Oui	Oui	Ne sait pas	Oui	Oui	Oui	Ne sait pas	Oui	Oui	Oui	Oui	Oui	Oui	Oui	Oui	Oui	Oui	Oui	Oui	Oui	Ne sait pas	Oui	Oui	Non	Non	Oui	Non	Non	Non	Non	Oui	Non	Oui	Ne sait pas	Non	10	Low Knowledge	Poor Knowledge	5	Poor Knowledge	9	Moderate Knowledge	3	Poor Knowledge
Maladies transmises par arthropodes	Oui	Oui	Non	Oui	Oui	Ne sait pas	Ne sait pas	Oui	Oui	Non	Non	Oui	Oui	Oui	Oui	Oui	Ne sait pas	Ne sait pas	Oui	Ne sait pas	Oui	Oui	Oui	Non	Ne sait pas	Oui	Oui	Ne sait pas	Oui	Oui	Oui	Oui	Non	Non	Oui	Oui	Non	Non	12	Moderate Knowledge	Poor Knowledge	6	Moderate Knowledge	8	Moderate Knowledge	5	Poor Knowledge
Maladies transmises par arthropodes	Oui	Ne sait pas	Ne sait pas	Oui	Ne sait pas	Oui	Ne sait pas	Ne sait pas	Non	Ne sait pas	Ne sait pas	Ne sait pas	Ne sait pas	Ne sait pas	Ne sait pas	Ne sait pas	Ne sait pas	Ne sait pas	Ne sait pas	Ne sait pas	Ne sait pas	Ne sait pas	Ne sait pas	Ne sait pas	Ne sait pas	Ne sait pas	Oui	Ne sait pas	Ne sait pas	Oui	Ne sait pas	Oui	Ne sait pas	Oui	Oui	Ne sait pas	Ne sait pas	Oui	3.5	Low Knowledge	Poor Knowledge	4	Poor Knowledge	1	Poor Knowledge	3	Poor Knowledge
Maladies transmises par arthropodes	Ne sait pas	Ne sait pas	Ne sait pas	Ne sait pas	Ne sait pas	Ne sait pas	Ne sait pas	Non	Non	Oui	Oui	Non	Non	Ne sait pas	Ne sait pas	Ne sait pas	Ne sait pas	Ne sait pas	Ne sait pas	Ne sait pas	Ne sait pas	Ne sait pas	Ne sait pas	Ne sait pas	Ne sait pas	Ne sait pas	Ne sait pas	Ne sait pas	Ne sait pas	Oui	Ne sait pas	Ne sait pas	Ne sait pas	Ne sait pas	Ne sait pas	Ne sait pas	Ne sait pas	Ne sait pas	2.75	Low Knowledge	Poor Knowledge	4	Poor Knowledge	1	Poor Knowledge	0	Poor Knowledge
Maladies transmises par arthropodes	Ne sait pas	Ne sait pas	Ne sait pas	Ne sait pas	Ne sait pas	Ne sait pas	Ne sait pas	Ne sait pas	Ne sait pas	Ne sait pas	Ne sait pas	Ne sait pas	Ne sait pas	Ne sait pas	Ne sait pas	Ne sait pas	Ne sait pas	Ne sait pas	Ne sait pas	Ne sait pas	Ne sait pas	Ne sait pas	Ne sait pas	Ne sait pas	Ne sait pas	Ne sait pas	Ne sait pas	Ne sait pas	Ne sait pas	Ne sait pas	Ne sait pas	Ne sait pas	Ne sait pas	Ne sait pas	Ne sait pas	Ne sait pas	Ne sait pas	Ne sait pas	1	Low Knowledge	Poor Knowledge	1	Poor Knowledge	0	Poor Knowledge	0	Poor Knowledge
Maladies transmises par arthropodes	Ne sait pas	Ne sait pas	Ne sait pas	Ne sait pas	Ne sait pas	Ne sait pas	Ne sait pas	Ne sait pas	Ne sait pas	Ne sait pas	Ne sait pas	Ne sait pas	Ne sait pas	Ne sait pas	Ne sait pas	Ne sait pas	Ne sait pas	Ne sait pas	Ne sait pas	Ne sait pas	Ne sait pas	Ne sait pas	Ne sait pas	Ne sait pas	Ne sait pas	Ne sait pas	Ne sait pas	Ne sait pas	Ne sait pas	Ne sait pas	Ne sait pas	Ne sait pas	Ne sait pas	Ne sait pas	Ne sait pas	Ne sait pas	Ne sait pas	Ne sait pas	1	Low Knowledge	Poor Knowledge	1	Poor Knowledge	0	Poor Knowledge	0	Poor Knowledge
Maladies transmises par arthropodes	Ne sait pas	Ne sait pas	Ne sait pas	Oui	Oui	Oui	Non	Oui	Non	Oui	Oui	Ne sait pas	Oui	Oui	Oui	Oui	Oui	Ne sait pas	Oui	Oui	Oui	Oui	Oui	Oui	Oui	Oui	Non	Oui	Oui	Oui	Oui	Oui	Oui	Non	Oui	Ne sait pas	Ne sait pas	Ne sait pas	10.5	Moderate Knowledge	Poor Knowledge	7	Moderate Knowledge	9	Moderate Knowledge	6	Moderate Knowledge
Maladies transmises par arthropodes	Oui	Non	Oui	Oui	Oui	Ne sait pas	Oui	Oui	Oui	Ne sait pas	Oui	Oui	Oui	Non	Oui	Oui	Oui	Oui	Oui	Ne sait pas	Oui	Oui	Oui	Ne sait pas	Oui	Oui	Oui	Oui	Oui	Oui	Non	Oui	Oui	Oui	Oui	Ne sait pas	Ne sait pas	Ne sait pas	8.5	Low Knowledge	Poor Knowledge	5	Poor Knowledge	6	Moderate Knowledge	6	Moderate Knowledge
Maladies transmises par arthropodes	Ne sait pas	Ne sait pas	Ne sait pas	Ne sait pas	Ne sait pas	Ne sait pas	Ne sait pas	Ne sait pas	Ne sait pas	Ne sait pas	Ne sait pas	Ne sait pas	Ne sait pas	Ne sait pas	Ne sait pas	Ne sait pas	Ne sait pas	Ne sait pas	Ne sait pas	Ne sait pas	Ne sait pas	Ne sait pas	Ne sait pas	Ne sait pas	Ne sait pas	Ne sait pas	Ne sait pas	Ne sait pas	Ne sait pas	Ne sait pas	Ne sait pas	Ne sait pas	Ne sait pas	Ne sait pas	Ne sait pas	Ne sait pas	Ne sait pas	Ne sait pas	1	Low Knowledge	Poor Knowledge	1	Poor Knowledge	0	Poor Knowledge	0	Poor Knowledge
Maladies transmises par arthropodes	Ne sait pas	Ne sait pas	Ne sait pas	Ne sait pas	Ne sait pas	Ne sait pas	Ne sait pas	Ne sait pas	Ne sait pas	Ne sait pas	Ne sait pas	Ne sait pas	Ne sait pas	Ne sait pas	Ne sait pas	Ne sait pas	Ne sait pas	Ne sait pas	Ne sait pas	Ne sait pas	Ne sait pas	Ne sait pas	Ne sait pas	Ne sait pas	Ne sait pas	Ne sait pas	Ne sait pas	Ne sait pas	Oui	Oui	Ne sait pas	Ne sait pas	Ne sait pas	Ne sait pas	Ne sait pas	Ne sait pas	Ne sait pas	Ne sait pas	2	Low Knowledge	Poor Knowledge	1	Poor Knowledge	1	Poor Knowledge	0	Poor Knowledge
Maladies transmises par arthropodes	Oui	Oui	Oui	Oui	Oui	Oui	Non	Oui	Ne sait pas	Oui	Oui	Oui	Oui	Oui	Oui	Oui	Oui	Ne sait pas	Oui	Oui	Oui	Oui	Oui	Ne sait pas	Oui	Ne sait pas	Ne sait pas	Ne sait pas	Oui	Oui	Oui	Oui	Oui	Non	Oui	Ne sait pas	Ne sait pas	Ne sait pas	12.75	Moderate Knowledge	Poor Knowledge	9	Moderate Knowledge	9	Moderate Knowledge	4	Poor Knowledge
Maladies transmises par arthropodes	Oui	Oui	Oui	Oui	Ne sait pas	Oui	Oui	Oui	Oui	Oui	Non	Oui	Oui	Non	Oui	Oui	Oui	Oui	Non	Non	Oui	Oui	Non	Ne sait pas	Oui	Ne sait pas	Ne sait pas	Ne sait pas	Non	Non	Oui	Oui	Oui	Oui	Oui	Ne sait pas	Oui	Ne sait pas	10.75	Moderate Knowledge	Poor Knowledge	10	Good knowledge	5	Poor Knowledge	5	Poor Knowledge
Maladies transmises par arthropodes	Oui	Oui	Non	Oui	Non	Oui	Non	Oui	Oui	Oui	Oui	Oui	Non	Non	Non	Oui	Oui	Oui	Non	Ne sait pas	Oui	Oui	Non	Ne sait pas	Oui	Oui	Non	Oui	Non	Oui	Oui	Oui	Non	Oui	Oui	Ne sait pas	Oui	Oui	12.5	Moderate Knowledge	Poor Knowledge	9	Moderate Knowledge	8	Moderate Knowledge	7	Moderate Knowledge
Maladies transmises par arthropodes	Oui	Ne sait pas	Ne sait pas	Oui	Ne sait pas	Ne sait pas	Oui	Oui	Oui	Oui	Oui	Oui	Oui	Oui	Oui	Oui	Oui	Ne sait pas	Oui	Ne sait pas	Oui	Oui	Oui	Ne sait pas	Ne sait pas	Oui	Ne sait pas	Ne sait pas	Oui	Oui	Ne sait pas	Oui	Oui	Oui	Ne sait pas	Ne sait pas	Ne sait pas	Ne sait pas	7.5	Low Knowledge	Poor Knowledge	5	Poor Knowledge	6	Moderate Knowledge	2	Poor Knowledge
Maladies transmises par arthropodes	Oui	Non	Non	Oui	Ne sait pas	Oui	Oui	Oui	Ne sait pas	Oui	Non	Oui	Non	Non	Oui	Non	Oui	Oui	Oui	Oui	Oui	Non	Non	Non	Oui	Ne sait pas	Ne sait pas	Non	Non	Oui	Ne sait pas	Oui	Oui	Ne sait pas	Ne sait pas	Ne sait pas	Ne sait pas	Ne sait pas	6.75	Low Knowledge	Poor Knowledge	7	Moderate Knowledge	6	Moderate Knowledge	3	Poor Knowledge
Maladies transmises par arthropodes	Oui	Non	Ne sait pas	Oui	Oui	Oui	Ne sait pas	Oui	Oui	Non	Non	Oui	Ne sait pas	Non	Non	Non	Oui	Oui	Oui	Non	Oui	Non	Non	Non	Oui	Ne sait pas	Ne sait pas	Ne sait pas	Non	Non	Non	Non	Non	Oui	Ne sait pas	Ne sait pas	Ne sait pas	Ne sait pas	8.25	Low Knowledge	Poor Knowledge	6	Moderate Knowledge	7	Moderate Knowledge	3	Poor Knowledge
Maladies transmises par arthropodes	Non	Non	Non	Non	Non	Oui	Oui	Oui	Non	Non	Non	Oui	Oui	Ne sait pas	Ne sait pas	Ne sait pas	Oui	Ne sait pas	Ne sait pas	Ne sait pas	Ne sait pas	Ne sait pas	Ne sait pas	Ne sait pas	Oui	Ne sait pas	Ne sait pas	Ne sait pas	Oui	Oui	Ne sait pas	Oui	Oui	Ne sait pas	Oui	Ne sait pas	Oui	Oui	7	Low Knowledge	Poor Knowledge	8	Moderate Knowledge	2	Poor Knowledge	3	Poor Knowledge
Maladies transmises par arthropodes	Non	Non	Oui	Non	Non	Oui	Non	Oui	Oui	Oui	Oui	Non	Oui	Oui	Oui	Oui	Oui	Non	Non	Non	Non	Non	Non	Ne sait pas	Oui	Ne sait pas	Ne sait pas	Oui	Oui	Oui	Oui	Oui	Oui	Oui	Non	Non	Non	Oui	10.75	Moderate Knowledge	Poor Knowledge	8	Moderate Knowledge	5	Poor Knowledge	6	Moderate Knowledge
Maladies transmises par arthropodes	Oui	Non	Oui	Oui	Non	Oui	Non	Oui	Oui	Oui	Oui	Oui	Non	Oui	Ne sait pas	Ne sait pas	Oui	Ne sait pas	Ne sait pas	Ne sait pas	Oui	Oui	Oui	Ne sait pas	Oui	Ne sait pas	Ne sait pas	Oui	Oui	Non	Oui	Oui	Non	Non	Oui	Ne sait pas	Ne sait pas	Oui	10	Low Knowledge	Poor Knowledge	8	Moderate Knowledge	6	Moderate Knowledge	6	Moderate Knowledge
Maladies transmises par mouches	Oui	Non	Non	Non	Non	Oui	Non	Oui	Oui	Oui	Oui	Oui	Non	Oui	Ne sait pas	Ne sait pas	Oui	Ne sait pas	Ne sait pas	Ne sait pas	Oui	Oui	Oui	Ne sait pas	Ne sait pas	Ne sait pas	Ne sait pas	Oui	Oui	Oui	Oui	Ne sait pas	Oui	Ne sait pas	Ne sait pas	Ne sait pas	Ne sait pas	Oui	6.25	Low Knowledge	Poor Knowledge	5	Poor Knowledge	5	Poor Knowledge	4	Poor Knowledge
Maladies transmises par arthropodes	Oui	Non	Ne sait pas	Oui	Non	Oui	Non	Oui	Oui	Non	Non	Oui	Oui	Oui	Ne sait pas	Oui	Ne sait pas	Ne sait pas	Ne sait pas	Oui	Non	Oui	Oui	Oui	Oui	Non	Non	Oui	Oui	Oui	Non	Non	Non	Non	Oui	Non	Non	Oui	12.75	Moderate Knowledge	Poor Knowledge	8	Moderate Knowledge	7	Moderate Knowledge	9	Moderate Knowledge
Maladies transmises par animaux brousse	Oui	Non	Non	Oui	Ne sait pas	Oui	Non	Oui	Non	Non	Non	Oui	Oui	Oui	Oui	Oui	Non	Oui	Non	Oui	Non	Non	Non	Non	Non	Ne sait pas	Non	Non	Oui	Oui	Non	Oui	Oui	Oui	Non	Non	Non	Non	7.5	Low Knowledge	Poor Knowledge	7	Moderate Knowledge	5	Poor Knowledge	3	Poor Knowledge
Maladies transmises par arthropodes	Oui	Non	Non	Oui	Oui	Non	Oui	Oui	Oui	Oui	Oui	Oui	Ne sait pas	Non	Non	Non	Non	Non	Non	Non	Non	Non	Oui	Ne sait pas	Oui	Non	Non	Non	Oui	Oui	Oui	Non	Non	Non	Non	Non	Non	Oui	9.75	Low Knowledge	Poor Knowledge	4	Poor Knowledge	6	Moderate Knowledge	5	Poor Knowledge
Maladies transmises par arthropodes	Non	Oui	Non	Oui	Oui	Non	Oui	Non	Non	Non	Non	Oui	Oui	Oui	Oui	Oui	Non	Oui	Non	Non	Non	Non	Non	Ne sait pas	Oui	Oui	Oui	Oui	Oui	Oui	Oui	Ne sait pas	Oui	Ne sait pas	Oui	Oui	Ne sait pas	Oui	11.75	Moderate Knowledge	Poor Knowledge	9	Moderate Knowledge	5	Poor Knowledge	6	Moderate Knowledge
Maladies transmises par arthropodes	Oui	Oui	Oui	Oui	Non	Non	Non	Non	Non	Non	Non	Oui	Oui	Oui	Non	Oui	Non	Oui	Oui	Oui	Non	Oui	Oui	Oui	Oui	Ne sait pas	Oui	Oui	Oui	Oui	Oui	Oui	Oui	Non	Ne sait pas	Ne sait pas	Ne sait pas	Oui	14.75	Moderate Knowledge	Good Knowledge	11	Good knowledge	9	Moderate Knowledge	6	Moderate Knowledge
Maladies transmises par arthropodes	Oui	Oui	Oui	Oui	Oui	Oui	Oui	Non	Non	Oui	Oui	Oui	Oui	Oui	Non	Non	Oui	Ne sait pas	Oui	Oui	Non	Oui	Oui	Oui	Oui	Non	Oui	Non	Oui	Oui	Oui	Oui	Oui	Ne sait pas	Non	Ne sait pas	Non	Oui	12.75	Moderate Knowledge	Poor Knowledge	10	Good knowledge	7	Moderate Knowledge	7	Moderate Knowledge
Maladies transmises par mouches	Oui	Oui	Ne sait pas	Non	Ne sait pas	Ne sait pas	Ne sait pas	Oui	Ne sait pas	Ne sait pas	Ne sait pas	Non	Non	Ne sait pas	Ne sait pas	Oui	Ne sait pas	Ne sait pas	Ne sait pas	Ne sait pas	Non	Ne sait pas	Ne sait pas	Ne sait pas	Ne sait pas	Ne sait pas	Ne sait pas	Ne sait pas	Ne sait pas	Ne sait pas	Ne sait pas	Ne sait pas	Non	Oui	Ne sait pas	Ne sait pas	Ne sait pas	Oui	3.25	Low Knowledge	Poor Knowledge	1	Poor Knowledge	2	Poor Knowledge	1	Poor Knowledge
Maladies transmises par mouches	Non	Ne sait pas	Ne sait pas	Ne sait pas	Ne sait pas	Ne sait pas	Oui	Ne sait pas	Ne sait pas	Oui	Ne sait pas	Ne sait pas	Ne sait pas	Oui	Oui	Non	Ne sait pas	Ne sait pas	Ne sait pas	Ne sait pas	Oui	Ne sait pas	Ne sait pas	Ne sait pas	Ne sait pas	Ne sait pas	Ne sait pas	Oui	Oui	Oui	Ne sait pas	Ne sait pas	Ne sait pas	Ne sait pas	Ne sait pas	Ne sait pas	Ne sait pas	Oui	4	Low Knowledge	Poor Knowledge	2	Poor Knowledge	3	Poor Knowledge	3	Poor Knowledge
Maladies transmises par mouches	Oui	Oui	Non	Ne sait pas	Ne sait pas	Ne sait pas	Ne sait pas	Ne sait pas	Oui	Ne sait pas	Oui	Oui	Non	Ne sait pas	Ne sait pas	Ne sait pas	Ne sait pas	Ne sait pas	Ne sait pas	Ne sait pas	Ne sait pas	Oui	Ne sait pas	Ne sait pas	Oui	Ne sait pas	Ne sait pas	Ne sait pas	Oui	Ne sait pas	Oui	Non	Non	Non	Ne sait pas	Ne sait pas	Ne sait pas	Ne sait pas	6.5	Low Knowledge	Poor Knowledge	2	Poor Knowledge	4	Poor Knowledge	2	Poor Knowledge
Maladies transmises par animaux brousse	Oui	Oui	Non	Oui	Non	Oui	Oui	Oui	Non	Oui	Oui	Oui	Oui	Non	Non	Non	Oui	Ne sait pas	Oui	Ne sait pas	Oui	Oui	Oui	Ne sait pas	Oui	Ne sait pas	Non	Oui	Non	Oui	Non	Oui	Oui	Oui	Oui	Ne sait pas	Non	Oui	9.5	Low Knowledge	Poor Knowledge	9	Moderate Knowledge	5	Poor Knowledge	7	Moderate Knowledge
Maladies transmises par arthropodes	Oui	Non	Oui	Oui	Non	Oui	Non	Oui	Non	Ne sait pas	Oui	Oui	Oui	Oui	Oui	Oui	Ne sait pas	Oui	Ne sait pas	Non	Oui	Oui	Oui	Oui	Oui	Ne sait pas	Ne sait pas	Ne sait pas	Oui	Non	Non	Non	Non	Non	Oui	Ne sait pas	Ne sait pas	Ne sait pas	11.75	Moderate Knowledge	Poor Knowledge	9	Moderate Knowledge	7	Moderate Knowledge	5	Poor Knowledge
Maladies transmises par mouches	Oui	Non	Ne sait pas	Oui	Oui	Oui	Oui	Oui	Oui	Oui	Oui	Ne sait pas	Oui	Non	Non	Non	Ne sait pas	Ne sait pas	Ne sait pas	Ne sait pas	Oui	Oui	Ne sait pas	Ne sait pas	Oui	Oui	Ne sait pas	Oui	Oui	Oui	Oui	Oui	Oui	Oui	Oui	Non	Oui	Non	6.25	Low Knowledge	Poor Knowledge	4	Poor Knowledge	4	Poor Knowledge	6	Moderate Knowledge
Maladies transmises par arthropodes	Ne sait pas	Non	Ne sait pas	Oui	Oui	Oui	Oui	Ne sait pas	Ne sait pas	Ne sait pas	Ne sait pas	Oui	Ne sait pas	Oui	Ne sait pas	Oui	Ne sait pas	Ne sait pas	Ne sait pas	Ne sait pas	Oui	Oui	Oui	Ne sait pas	Oui	Ne sait pas	Oui	Ne sait pas	Ne sait pas	Ne sait pas	Ne sait pas	Oui	Oui	Oui	Ne sait pas	Ne sait pas	Ne sait pas	Oui	5.75	Low Knowledge	Poor Knowledge	4	Poor Knowledge	3	Poor Knowledge	5	Poor Knowledge
Maladies transmises par arthropodes	Oui	Ne sait pas	Oui	Oui	Ne sait pas	Ne sait pas	Oui	Oui	Oui	Oui	Oui	Oui	Oui	Non	Oui	Oui	Oui	Ne sait pas	Ne sait pas	Ne sait pas	Oui	Oui	Ne sait pas	Ne sait pas	Oui	Ne sait pas	Ne sait pas	Ne sait pas	Oui	Non	Non	Non	Non	Oui	Ne sait pas	Ne sait pas	Ne sait pas	Ne sait pas	8.5	Low Knowledge	Poor Knowledge	6	Moderate Knowledge	5	Poor Knowledge	3	Poor Knowledge
Maladies transmises par mouches	Oui	Ne sait pas	Oui	Oui	Non	Non	Oui	Non	Oui	Oui	Oui	Oui	Oui	Oui	Oui	Oui	Oui	Ne sait pas	Ne sait pas	Oui	Non	Ne sait pas	Ne sait pas	Ne sait pas	Oui	Ne sait pas	Oui	Ne sait pas	Oui	Non	Oui	Non	Non	Oui	Oui	Oui	Oui	Oui	10.5	Moderate Knowledge	Poor Knowledge	7	Moderate Knowledge	7	Moderate Knowledge	4	Poor Knowledge
Maladies transmises par mouches	Oui	Oui	Oui	Oui	Ne sait pas	Ne sait pas	Oui	Oui	Ne sait pas	Non	Oui	Oui	Oui	Oui	Non	Non	Ne sait pas	Oui	Ne sait pas	Ne sait pas	Ne sait pas	Oui	Ne sait pas	Ne sait pas	Oui	Ne sait pas	Ne sait pas	Ne sait pas	Oui	Ne sait pas	Oui	Oui	Oui	Oui	Oui	Oui	Oui	Oui	8.5	Low Knowledge	Poor Knowledge	5	Poor Knowledge	4	Poor Knowledge	4	Poor Knowledge
Maladies transmises par mouches	Oui	Oui	Oui	Ne sait pas	Ne sait pas	Oui	Ne sait pas	Ne sait pas	Oui	Ne sait pas	Ne sait pas	Ne sait pas	Oui	Oui	Ne sait pas	Oui	Ne sait pas	Oui	Ne sait pas	Oui	Oui	Ne sait pas	Ne sait pas	Oui	Oui	Oui	Oui	Oui	Oui	Oui	Oui	Oui	Oui	Oui	Ne sait pas	Oui	Ne sait pas	Oui	9.25	Low Knowledge	Poor Knowledge	4	Poor Knowledge	7	Moderate Knowledge	6	Moderate Knowledge
Maladies transmises par mouches	Oui	Oui	Non	Ne sait pas	Oui	Ne sait pas	Ne sait pas	Ne sait pas	Oui	Oui	Ne sait pas	Oui	Ne sait pas	Oui	Oui	Oui	Ne sait pas	Ne sait pas	Ne sait pas	Ne sait pas	Non	Oui	Ne sait pas	Ne sait pas	Ne sait pas	Ne sait pas	Ne sait pas	Ne sait pas	Oui	Oui	Oui	Oui	Oui	Oui	Oui	Ne sait pas	Ne sait pas	Ne sait pas	6.75	Low Knowledge	Poor Knowledge	3	Poor Knowledge	4	Poor Knowledge	2	Poor Knowledge
Maladies transmises par mouches	Oui	Non	Non	Ne sait pas	Oui	Ne sait pas	Ne sait pas	Ne sait pas	Oui	Oui	Ne sait pas	Oui	Oui	Oui	Oui	Oui	Ne sait pas	Ne sait pas	Ne sait pas	Ne sait pas	Ne sait pas	Ne sait pas	Oui	Non	Oui	Ne sait pas	Ne sait pas	Ne sait pas	Oui	Oui	Ne sait pas	Oui	Oui	Ne sait pas	Ne sait pas	Ne sait pas	Oui	Oui	5.75	Low Knowledge	Poor Knowledge	3	Poor Knowledge	3	Poor Knowledge	2	Poor Knowledge
Maladies transmises par mouches	Oui	Oui	Non	Ne sait pas	Oui	Ne sait pas	Ne sait pas	Oui	Oui	Oui	Oui	Oui	Non	Non	Non	Ne sait pas	Oui	Ne sait pas	Ne sait pas	Ne sait pas	Oui	Oui	Oui	Oui	Oui	Oui	Ne sait pas	Oui	Oui	Non	Non	Non	Non	Oui	Oui	Ne sait pas	Oui	Oui	7.25	Low Knowledge	Poor Knowledge	3	Poor Knowledge	5	Poor Knowledge	7	Moderate Knowledge
Maladies transmises par animaux brousse	Oui	Oui	Oui	Ne sait pas	Oui	Oui	Ne sait pas	Ne sait pas	Oui	Oui	Ne sait pas	Oui	Oui	Oui	Oui	Oui	Oui	Ne sait pas	Ne sait pas	Ne sait pas	Non	Oui	Oui	Non	Ne sait pas	Ne sait pas	Oui	Oui	Oui	Oui	Non	Non	Non	Non	Ne sait pas	Ne sait pas	Oui	Oui	11.75	Moderate Knowledge	Poor Knowledge	6	Moderate Knowledge	7	Moderate Knowledge	4	Poor Knowledge
Maladies transmises par mouches	Oui	Oui	Ne sait pas	Ne sait pas	Ne sait pas	Oui	Oui	Ne sait pas	Ne sait pas	Ne sait pas	Ne sait pas	Oui	Oui	Ne sait pas	Ne sait pas	Ne sait pas	Ne sait pas	Ne sait pas	Oui	Ne sait pas	Oui	Non	Oui	Oui	Ne sait pas	Ne sait pas	Ne sait pas	Oui	Oui	Oui	Ne sait pas	Oui	Non	Oui	Ne sait pas	Oui	Ne sait pas	Oui	6.5	Low Knowledge	Poor Knowledge	4	Poor Knowledge	4	Poor Knowledge	4	Poor Knowledge
Maladies transmises par arthropodes	Oui	Oui	Oui	Ne sait pas	Oui	Oui	Ne sait pas	Oui	Ne sait pas	Ne sait pas	Oui	Oui	Oui	Non	Non	Non	Ne sait pas	Oui	Oui	Ne sait pas	Ne sait pas	Ne sait pas	Oui	Oui	Ne sait pas	Ne sait pas	Oui	Oui	Oui	Oui	Oui	Oui	Oui	Oui	Ne sait pas	Ne sait pas	Oui	Oui	9.75	Low Knowledge	Poor Knowledge	6	Moderate Knowledge	5	Poor Knowledge	4	Poor Knowledge
Maladies transmises par arthropodes	Ne sait pas	Ne sait pas	Oui	Ne sait pas	Oui	Oui	Ne sait pas	Ne sait pas	Oui	Oui	Oui	Oui	Ne sait pas	Ne sait pas	Ne sait pas	Ne sait pas	Ne sait pas	Ne sait pas	Ne sait pas	Ne sait pas	Ne sait pas	Ne sait pas	Ne sait pas	Ne sait pas	Ne sait pas	Ne sait pas	Oui	Oui	Ne sait pas	Ne sait pas	Ne sait pas	Ne sait pas	Ne sait pas	Ne sait pas	Ne sait pas	Ne sait pas	Oui	Oui	4.25	Low Knowledge	Poor Knowledge	5	Poor Knowledge	0	Poor Knowledge	3	Poor Knowledge
Maladies transmises par animaux brousse	Ne sait pas	Oui	Non	Ne sait pas	Oui	Oui	Oui	Non	Oui	Oui	Oui	Non	Non	Oui	Non	Oui	Oui	Non	Oui	Ne sait pas	Oui	Oui	Non	Ne sait pas	Non	Non	Oui	Oui	Oui	Non	Non	Non	Non	Non	Oui	Non	Oui	Oui	10.5	Moderate Knowledge	Poor Knowledge	4	Poor Knowledge	9	Moderate Knowledge	9	Moderate Knowledge
Maladies transmises par animaux brousse	Non	Oui	Oui	Oui	Oui	Non	Ne sait pas	Oui	Non	Oui	Oui	Non	Oui	Oui	Oui	Oui	Oui	Oui	Oui	Oui	Oui	Oui	Oui	Ne sait pas	Oui	Oui	Non	Ne sait pas	Oui	Oui	Oui	Oui	Oui	Oui	Ne sait pas	Non	Oui	Oui	11	Moderate Knowledge	Poor Knowledge	7	Moderate Knowledge	9	Moderate Knowledge	5	Poor Knowledge
Maladies transmises par arthropodes	Oui	Oui	Non	Non	Non	Oui	Oui	Non	Non	Non	Non	Oui	Non	Non	Non	Non	Non	Non	Oui	Oui	Non	Oui	Non	Ne sait pas	Ne sait pas	Ne sait pas	Oui	Oui	Oui	Non	Oui	Oui	Oui	Oui	Ne sait pas	Oui	Oui	Oui	8	Low Knowledge	Poor Knowledge	8	Moderate Knowledge	4	Poor Knowledge	5	Poor Knowledge
Maladies transmises par arthropodes	Oui	Non	Non	Oui	Oui	Oui	Oui	Oui	Oui	Non	Oui	Oui	Non	Non	Non	Oui	Oui	Oui	Non	Ne sait pas	Oui	Oui	Non	Ne sait pas	Oui	Ne sait pas	Oui	Non	Oui	Oui	Oui	Oui	Oui	Oui	Non	Oui	Oui	Oui	8.5	Low Knowledge	Poor Knowledge	4	Poor Knowledge	7	Moderate Knowledge	6	Moderate Knowledge
Maladies transmises par animaux brousse	Oui	Non	Oui	Oui	Oui	Oui	Ne sait pas	Oui	Oui	Oui	Ne sait pas	Oui	Ne sait pas	Oui	Non	Oui	Oui	Oui	Oui	Non	Oui	Oui	Oui	Ne sait pas	Oui	Oui	Non	Oui	Oui	Oui	Oui	Non	Oui	Oui	Oui	Ne sait pas	Oui	Oui	11	Moderate Knowledge	Poor Knowledge	5	Poor Knowledge	10	Good knowledge	6	Moderate Knowledge
Maladies transmises par animaux brousse	Oui	Oui	Ne sait pas	Oui	Ne sait pas	Oui	Ne sait pas	Ne sait pas	Ne sait pas	Oui	Ne sait pas	Oui	Oui	Oui	Oui	Oui	Ne sait pas	Oui	Ne sait pas	Ne sait pas	Oui	Oui	Non	Ne sait pas	Ne sait pas	Ne sait pas	Oui	Oui	Ne sait pas	Oui	Ne sait pas	Ne sait pas	Ne sait pas	Ne sait pas	Ne sait pas	Ne sait pas	Oui	Oui	8.5	Low Knowledge	Poor Knowledge	6	Moderate Knowledge	5	Poor Knowledge	6	Moderate Knowledge
Maladies transmises par arthropodes	Ne sait pas	Ne sait pas	Ne sait pas	Ne sait pas	Ne sait pas	Oui	Ne sait pas	Ne sait pas	Oui	Ne sait pas	Ne sait pas	Ne sait pas	Ne sait pas	Ne sait pas	Oui	Oui	Oui	Oui	Ne sait pas	Ne sait pas	Ne sait pas	Oui	Non	Ne sait pas	Ne sait pas	Ne sait pas	Ne sait pas	Oui	Oui	Ne sait pas	Oui	Oui	Ne sait pas	Ne sait pas	Ne sait pas	Ne sait pas	Ne sait pas	Oui	4.75	Low Knowledge	Poor Knowledge	2	Poor Knowledge	4	Poor Knowledge	4	Poor Knowledge
Maladies transmises par mouches	Oui	Ne sait pas	Ne sait pas	Ne sait pas	Ne sait pas	Oui	Ne sait pas	Ne sait pas	Ne sait pas	Oui	Ne sait pas	Ne sait pas	Ne sait pas	Ne sait pas	Oui	Ne sait pas	Oui	Oui	Ne sait pas	Oui	Ne sait pas	Oui	Ne sait pas	Ne sait pas	Ne sait pas	Ne sait pas	Oui	Oui	Oui	Oui	Oui	Oui	Oui	Ne sait pas	Ne sait pas	Ne sait pas	Ne sait pas	Oui	4.25	Low Knowledge	Poor Knowledge	2	Poor Knowledge	5	Poor Knowledge	4	Poor Knowledge
Maladies transmises par mouches	Oui	Oui	Oui	Oui	Oui	Oui	Non	Oui	Non	Oui	Oui	Oui	Oui	Oui	Oui	Oui	Ne sait pas	Ne sait pas	Non	Oui	Ne sait pas	Oui	Oui	Oui	Oui	Oui	Non	Oui	Oui	Non	Non	Non	Non	Non	Oui	Oui	Oui	Non	11.75	Moderate Knowledge	Poor Knowledge	9	Moderate Knowledge	6	Moderate Knowledge	5	Poor Knowledge
Maladies transmises par mouches	Oui	Oui	Oui	Oui	Oui	Ne sait pas	Oui	Oui	Non	Oui	Oui	Oui	Oui	Oui	Oui	Oui	Ne sait pas	Oui	Oui	Oui	Oui	Non	Oui	Oui	Oui	Oui	Oui	Non	Oui	Oui	Oui	Oui	Oui	Non	Oui	Oui	Oui	Non	11.75	Moderate Knowledge	Poor Knowledge	7	Moderate Knowledge	9	Moderate Knowledge	5	Poor Knowledge
Maladies transmises par arthropodes	Ne sait pas	Ne sait pas	Ne sait pas	Ne sait pas	Ne sait pas	Oui	Ne sait pas	Ne sait pas	Oui	Ne sait pas	Ne sait pas	Ne sait pas	Ne sait pas	Ne sait pas	Ne sait pas	Ne sait pas	Ne sait pas	Ne sait pas	Ne sait pas	Ne sait pas	Ne sait pas	Ne sait pas	Ne sait pas	Ne sait pas	Oui	Ne sait pas	Oui	Oui	Ne sait pas	Ne sait pas	Ne sait pas	Ne sait pas	Ne sait pas	Oui	Ne sait pas	Ne sait pas	Oui	Oui	2.25	Low Knowledge	Poor Knowledge	2	Poor Knowledge	0	Poor Knowledge	4	Poor Knowledge
Maladies transmises par arthropodes	Oui	Oui	Oui	Ne sait pas	Ne sait pas	Oui	Oui	Oui	Oui	Oui	Oui	Oui	Non	Oui	Oui	Oui	Ne sait pas	Oui	Ne sait pas	Ne sait pas	Ne sait pas	Oui	Oui	Ne sait pas	Ne sait pas	Ne sait pas	Oui	Oui	Oui	Oui	Oui	Oui	Oui	Oui	Ne sait pas	Ne sait pas	Oui	Oui	9.75	Low Knowledge	Poor Knowledge	6	Moderate Knowledge	5	Poor Knowledge	4	Poor Knowledge
Maladies transmises par arthropodes	Oui	Oui	Non	Oui	Oui	Oui	Ne sait pas	Oui	Oui	Ne sait pas	Oui	Oui	Oui	Oui	Oui	Non	Oui	Oui	Non	Ne sait pas	Oui	Oui	Oui	Ne sait pas	Oui	Oui	Oui	Ne sait pas	Oui	Non	Non	Non	Non	Non	Ne sait pas	Oui	Non	Non	10.25	Moderate Knowledge	Poor Knowledge	6	Moderate Knowledge	7	Moderate Knowledge	5	Poor Knowledge
Maladies transmises par arthropodes	Oui	Non	Non	Oui	Oui	Oui	Ne sait pas	Oui	Oui	Oui	Ne sait pas	Non	Oui	Oui	Oui	Non	Oui	Oui	Oui	Oui	Oui	Ne sait pas	Ne sait pas	Oui	Oui	Oui	Non	Oui	Oui	Non	Non	Non	Non	Non	Ne sait pas	Oui	Oui	Non	8.75	Low Knowledge	Poor Knowledge	5	Poor Knowledge	9	Moderate Knowledge	4	Poor Knowledge
Maladies transmises par arthropodes	Oui	Non	Non	Oui	Ne sait pas	Oui	Non	Oui	Oui	Non	Oui	Non	Non	Oui	Oui	Oui	Oui	Ne sait pas	Oui	Non	Oui	Oui	Non	Oui	Oui	Oui	Non	Oui	Non	Oui	Non	Oui	Non	Non	Oui	Non	Oui	Non	10.25	Moderate Knowledge	Poor Knowledge	5	Poor Knowledge	8	Moderate Knowledge	8	Moderate Knowledge
Maladies transmises par arthropodes	Oui	Non	Non	Oui	Oui	Oui	Non	Non	Oui	Non	Oui	Oui	Oui	Non	Non	Non	Oui	Non	Oui	Ne sait pas	Oui	Non	Oui	Oui	Oui	Non	Non	Oui	Oui	Non	Non	Non	Non	Non	Oui	Oui	Oui	Oui	10.25	Moderate Knowledge	Poor Knowledge	7	Moderate Knowledge	7	Moderate Knowledge	7	Moderate Knowledge
Maladies transmises par animaux brousse	Oui	Non	Non	Non	Oui	Oui	Oui	Oui	Non	Oui	Non	Oui	Oui	Oui	Oui	Oui	Ne sait pas	Ne sait pas	Ne sait pas	Ne sait pas	Ne sait pas	Ne sait pas	Oui	Ne sait pas	Ne sait pas	Ne sait pas	Oui	Oui	Oui	Oui	Ne sait pas	Non	Oui	Oui	Ne sait pas	Ne sait pas	Ne sait pas	Oui	7.75	Low Knowledge	Poor Knowledge	6	Moderate Knowledge	4	Poor Knowledge	3	Poor Knowledge
Maladies transmises par arthropodes	Oui	Non	Oui	Oui	Oui	Non	Oui	Oui	Ne sait pas	Oui	Oui	Oui	Oui	Oui	Non	Ne sait pas	Oui	Oui	Ne sait pas	Ne sait pas	Oui	Oui	Non	Ne sait pas	Oui	Non	Ne sait pas	Ne sait pas	Non	Non	Oui	Non	Non	Oui	Ne sait pas	Ne sait pas	Oui	Oui	12.5	Moderate Knowledge	Poor Knowledge	7	Moderate Knowledge	8	Moderate Knowledge	6	Moderate Knowledge
Maladies transmises par animaux brousse	Non	Non	Oui	Oui	Non	Oui	Oui	Oui	Oui	Non	Oui	Oui	Non	Non	Non	Non	Oui	Oui	Non	Oui	Oui	Oui	Non	Ne sait pas	Oui	Non	Non	Non	Oui	Non	Non	Oui	Non	Non	Oui	Oui	Ne sait pas	Ne sait pas	9	Low Knowledge	Poor Knowledge	6	Moderate Knowledge	7	Moderate Knowledge	6	Moderate Knowledge
Maladies transmises par animaux brousse	Oui	Oui	Oui	Oui	Oui	Oui	Non	Oui	Oui	Non	Oui	Non	Oui	Non	Non	Oui	Oui	Oui	Oui	Non	Oui	Oui	Non	Ne sait pas	Oui	Oui	Non	Oui	Oui	Non	Non	Oui	Non	Oui	Oui	Oui	Oui	Oui	9.25	Low Knowledge	Poor Knowledge	6	Moderate Knowledge	7	Moderate Knowledge	7	Moderate Knowledge
Maladies transmises par arthropodes	Oui	Non	Ne sait pas	Ne sait pas	Oui	Oui	Ne sait pas	Ne sait pas	Oui	Oui	Non	Oui	Non	Non	Ne sait pas	Ne sait pas	Ne sait pas	Oui	Ne sait pas	Ne sait pas	Non	Oui	Oui	Ne sait pas	Ne sait pas	Ne sait pas	Oui	Oui	Ne sait pas	Ne sait pas	Ne sait pas	Ne sait pas	Ne sait pas	Ne sait pas	Ne sait pas	Ne sait pas	Oui	Oui	4	Low Knowledge	Poor Knowledge	5	Poor Knowledge	1	Poor Knowledge	4	Poor Knowledge
Maladies transmises par mouches	Non	Oui	Oui	Oui	Oui	Non	Oui	Oui	Oui	Oui	Non	Ne sait pas	Oui	Oui	Non	Oui	Ne sait pas	Oui	Oui	Ne sait pas	Ne sait pas	Ne sait pas	Ne sait pas	Ne sait pas	Ne sait pas	Ne sait pas	Oui	Oui	Oui	Non	Non	Non	Non	Oui	Ne sait pas	Ne sait pas	Oui	Oui	11	Moderate Knowledge	Poor Knowledge	7	Moderate Knowledge	7	Moderate Knowledge	3	Poor Knowledge
Maladies transmises par arthropodes	Oui	Non	Oui	Ne sait pas	Oui	Oui	Non	Non	Non	Oui	Oui	Oui	Non	Oui	Oui	Ne sait pas	Oui	Oui	Ne sait pas	Non	Oui	Non	Oui	Oui	Non	Non	Non	Oui	Ne sait pas	Oui	Non	Oui	Oui	Oui	Non	Non	Oui	Oui	8.25	Low Knowledge	Poor Knowledge	8	Moderate Knowledge	5	Poor Knowledge	6	Moderate Knowledge
Maladies transmises par arthropodes	Oui	Non	Non	Oui	Oui	Oui	Non	Oui	Oui	Oui	Non	Oui	Non	Non	Non	Oui	Oui	Oui	Oui	Ne sait pas	Oui	Oui	Oui	Ne sait pas	Oui	Non	Oui	Oui	Oui	Non	Non	Oui	Oui	Oui	Ne sait pas	Ne sait pas	Oui	Oui	7.75	Low Knowledge	Poor Knowledge	7	Moderate Knowledge	6	Moderate Knowledge	7	Moderate Knowledge
Maladies transmises par arthropodes	Oui	Oui	Oui	Oui	Oui	Non	Oui	Oui	Oui	Non	Oui	Oui	Oui	Oui	Oui	Oui	Oui	Oui	Oui	Non	Oui	Oui	Ne sait pas	Oui	Oui	Oui	Ne sait pas	Oui	Oui	Non	Oui	Non	Oui	Oui	Oui	Oui	Non	Oui	12	Moderate Knowledge	Poor Knowledge	6	Moderate Knowledge	8	Moderate Knowledge	8	Moderate Knowledge
Maladies transmises par arthropodes	Oui	Oui	Oui	Ne sait pas	Ne sait pas	Ne sait pas	Ne sait pas	Oui	Oui	Non	Oui	Oui	Non	Non	Non	Oui	Oui	Oui	Oui	Oui	Non	Non	Oui	Ne sait pas	Oui	Non	Non	Oui	Oui	Non	Non	Non	Oui	Oui	Oui	Oui	Oui	Non	9	Low Knowledge	Poor Knowledge	4	Poor Knowledge	7	Moderate Knowledge	4	Poor Knowledge
Maladies transmises par arthropodes	Oui	Non	Oui	Oui	Oui	Non	Oui	Oui	Oui	Non	Oui	Oui	Non	Non	Oui	Oui	Oui	Oui	Non	Oui	Oui	Non	Oui	Ne sait pas	Oui	Non	Oui	Oui	Non	Oui	Oui	Non	Oui	Oui	Oui	Oui	Non	Oui	11	Moderate Knowledge	Poor Knowledge	5	Poor Knowledge	8	Moderate Knowledge	8	Moderate Knowledge
Maladies transmises par mouches	Oui	Non	Non	Non	Oui	Oui	Oui	Non	Oui	Oui	Non	Non	Oui	Oui	Oui	Oui	Non	Oui	Oui	Non	Oui	Oui	Non	Ne sait pas	Oui	Oui	Non	Oui	Non	Oui	Oui	Oui	Oui	Oui	Oui	Oui	Non	Oui	9.5	Low Knowledge	Poor Knowledge	6	Moderate Knowledge	7	Moderate Knowledge	8	Moderate Knowledge
Maladies transmises par mouches	Ne sait pas	Ne sait pas	Ne sait pas	Ne sait pas	Ne sait pas	Oui	Oui	Oui	Oui	Oui	Ne sait pas	Oui	Ne sait pas	Ne sait pas	Oui	Oui	Ne sait pas	Ne sait pas	Oui	Ne sait pas	Oui	Oui	Non	Ne sait pas	Oui	Oui	Oui	Non	Non	Oui	Oui	Oui	Oui	Oui	Oui	Oui	Non	Oui	7.75	Low Knowledge	Poor Knowledge	4	Poor Knowledge	5	Poor Knowledge	8	Moderate Knowledge
Maladies transmises par animaux brousse	Oui	Non	Non	Oui	Oui	Oui	Non	Oui	Oui	Non	Oui	Oui	Non	Oui	Oui	Oui	Oui	Oui	Oui	Ne sait pas	Oui	Oui	Oui	Ne sait pas	Oui	Non	Oui	Oui	Oui	Oui	Oui	Oui	Non	Non	Oui	Ne sait pas	Oui	Non	10.25	Moderate Knowledge	Poor Knowledge	4	Poor Knowledge	10	Good knowledge	7	Moderate Knowledge
Maladies transmises par animaux brousse	Oui	Oui	Oui	Oui	Oui	Non	Oui	Oui	Oui	Oui	Non	Oui	Non	Oui	Oui	Oui	Oui	Oui	Non	Oui	Oui	Oui	Non	Oui	Oui	Non	Oui	Oui	Oui	Non	Oui	Oui	Oui	Oui	Oui	Oui	Oui	Oui	10	Low Knowledge	Poor Knowledge	6	Moderate Knowledge	7	Moderate Knowledge	10	Good knowledge
Maladies transmises par arthropodes	Oui	Non	Oui	Oui	Non	Oui	Oui	Oui	Non	Oui	Oui	Oui	Non	Non	Non	Non	Oui	Oui	Oui	Oui	Oui	Non	Oui	Oui	Oui	Oui	Oui	Non	Oui	Non	Oui	Oui	Oui	Non	Oui	Non	Oui	Oui	10	Low Knowledge	Poor Knowledge	8	Moderate Knowledge	8	Moderate Knowledge	7	Moderate Knowledge
Maladies transmises par arthropodes	Oui	Oui	Oui	Oui	Non	Oui	Oui	Oui	Oui	Non	Oui	Oui	Non	Non	Non	Non	Oui	Oui	Non	Oui	Oui	Non	Oui	Oui	Oui	Non	Oui	Oui	Oui	Oui	Oui	Oui	Oui	Oui	Oui	Oui	Non	Oui	10.75	Moderate Knowledge	Poor Knowledge	7	Moderate Knowledge	7	Moderate Knowledge	9	Moderate Knowledge
Maladies transmises par arthropodes	Oui	Ne sait pas	Non	Ne sait pas	Ne sait pas	Ne sait pas	Ne sait pas	Ne sait pas	Ne sait pas	Oui	Ne sait pas	Oui	Non	Ne sait pas	Non	Ne sait pas	Ne sait pas	Ne sait pas	Ne sait pas	Ne sait pas	Oui	Oui	Non	Oui	Ne sait pas	Ne sait pas	Ne sait pas	Ne sait pas	Ne sait pas	Ne sait pas	Oui	Ne sait pas	Oui	Ne sait pas	Ne sait pas	Ne sait pas	Ne sait pas	Ne sait pas	5.25	Low Knowledge	Poor Knowledge	3	Poor Knowledge	3	Poor Knowledge	4	Poor Knowledge
Maladies transmises par animaux brousse	Non	Ne sait pas	Ne sait pas	Ne sait pas	Ne sait pas	Ne sait pas	Ne sait pas	Non	Non	Non	Oui	Non	Oui	Ne sait pas	Ne sait pas	Ne sait pas	Ne sait pas	Ne sait pas	Ne sait pas	Ne sait pas	Ne sait pas	Oui	Oui	Non	Ne sait pas	Ne sait pas	Ne sait pas	Ne sait pas	Ne sait pas	Ne sait pas	Oui	Ne sait pas	Ne sait pas	Ne sait pas	Non	Non	Non	Oui	4.5	Low Knowledge	Poor Knowledge	4	Poor Knowledge	1	Poor Knowledge	4	Poor Knowledge
Maladies transmises par animaux brousse	Non	Ne sait pas	Oui	Oui	Non	Non	Non	Ne sait pas	Oui	Non	Oui	Ne sait pas	Ne sait pas	Non	Oui	Non	Ne sait pas	Ne sait pas	Oui	Ne sait pas	Oui	Ne sait pas	Ne sait pas	Ne sait pas	Oui	Ne sait pas	Ne sait pas	Ne sait pas	Non	Ne sait pas	Oui	Non	Ne sait pas	Ne sait pas	Non	Non	Non	Oui	7.25	Low Knowledge	Poor Knowledge	6	Moderate Knowledge	4	Poor Knowledge	5	Poor Knowledge
Maladies transmises par arthropodes	Oui	Non	Oui	Oui	Ne sait pas	Oui	Ne sait pas	Oui	Ne sait pas	Oui	Oui	Ne sait pas	Oui	Oui	Non	Non	Ne sait pas	Oui	Ne sait pas	Ne sait pas	Oui	Oui	Oui	Ne sait pas	Oui	Ne sait pas	Ne sait pas	Oui	Ne sait pas	Oui	Oui	Oui	Oui	Oui	Oui	Ne sait pas	Ne sait pas	Oui	9.5	Low Knowledge	Poor Knowledge	6	Moderate Knowledge	6	Moderate Knowledge	6	Moderate Knowledge
Maladies transmises par mouches	Ne sait pas	Ne sait pas	Oui	Oui	Ne sait pas	Ne sait pas	Ne sait pas	Ne sait pas	Oui	Oui	Ne sait pas	Ne sait pas	Ne sait pas	Oui	Ne sait pas	Ne sait pas	Oui	Oui	Oui	Oui	Oui	Oui	Ne sait pas	Ne sait pas	Oui	Ne sait pas	Ne sait pas	Ne sait pas	Ne sait pas	Oui	Oui	Non	Ne sait pas	Ne sait pas	Ne sait pas	Ne sait pas	Ne sait pas	Ne sait pas	7.25	Low Knowledge	Poor Knowledge	3	Poor Knowledge	9	Moderate Knowledge	3	Poor Knowledge
Maladies transmises par arthropodes	Oui	Ne sait pas	Oui	Oui	Non	Non	Oui	Oui	Non	Oui	Ne sait pas	Ne sait pas	Non	Non	Oui	Oui	Oui	Oui	Oui	Non	Ne sait pas	Ne sait pas	Ne sait pas	Ne sait pas	Ne sait pas	Ne sait pas	Ne sait pas	Ne sait pas	Non	Oui	Oui	Non	Non	Ne sait pas	Ne sait pas	Ne sait pas	Ne sait pas	Ne sait pas	9.75	Low Knowledge	Poor Knowledge	7	Moderate Knowledge	8	Moderate Knowledge	0	Poor Knowledge
Maladies transmises par mouches	Non	Non	Oui	Non	Non	Non	Oui	Non	Oui	Oui	Non	Non	Oui	Oui	Oui	Non	Non	Non	Non	Oui	Oui	Oui	Oui	Oui	Non	Non	Non	Non	Oui	Non	Oui	Non	Oui	Oui	Non	Non	Non	Non	8.75	Low Knowledge	Poor Knowledge	7	Moderate Knowledge	5	Poor Knowledge	6	Moderate Knowledge
Maladies transmises par arthropodes	Ne sait pas	Ne sait pas	Ne sait pas	Ne sait pas	Ne sait pas	Ne sait pas	Ne sait pas	Ne sait pas	Ne sait pas	Ne sait pas	Ne sait pas	Ne sait pas	Ne sait pas	Ne sait pas	Ne sait pas	Ne sait pas	Ne sait pas	Ne sait pas	Ne sait pas	Ne sait pas	Ne sait pas	Ne sait pas	Ne sait pas	Ne sait pas	Ne sait pas	Ne sait pas	Ne sait pas	Oui	Ne sait pas	Oui	Ne sait pas	Ne sait pas	Ne sait pas	Ne sait pas	Ne sait pas	Ne sait pas	Ne sait pas	Oui	2.5	Low Knowledge	Poor Knowledge	1	Poor Knowledge	1	Poor Knowledge	2	Poor Knowledge
Maladies transmises par arthropodes	Oui	Non	Non	Oui	Non	Non	Oui	Oui	Non	Non	Non	Oui	Oui	Oui	Non	Non	Non	Oui	Non	Ne sait pas	Oui	Oui	Non	Oui	Oui	Non	Ne sait pas	Ne sait pas	Non	Ne sait pas	Oui	Ne sait pas	Oui	Oui	Ne sait pas	Ne sait pas	Ne sait pas	Oui	10	Low Knowledge	Poor Knowledge	8	Moderate Knowledge	5	Poor Knowledge	7	Moderate Knowledge
Maladies transmises par mouches	Ne sait pas	Ne sait pas	Ne sait pas	Ne sait pas	Ne sait pas	Ne sait pas	Ne sait pas	Ne sait pas	Ne sait pas	Ne sait pas	Ne sait pas	Ne sait pas	Ne sait pas	Ne sait pas	Ne sait pas	Ne sait pas	Ne sait pas	Ne sait pas	Ne sait pas	Ne sait pas	Ne sait pas	Ne sait pas	Ne sait pas	Ne sait pas	Ne sait pas	Ne sait pas	Ne sait pas	Ne sait pas	Ne sait pas	Ne sait pas	Ne sait pas	Ne sait pas	Ne sait pas	Ne sait pas	Ne sait pas	Ne sait pas	Ne sait pas	Ne sait pas	0	Low Knowledge	Poor Knowledge	0	Poor Knowledge	0	Poor Knowledge	0	Poor Knowledge
Maladies transmises par arthropodes	Oui	Ne sait pas	Non	Ne sait pas	Non	Non	Oui	Non	Non	Non	Non	Non	Ne sait pas	Ne sait pas	Ne sait pas	Oui	Oui	Ne sait pas	Ne sait pas	Ne sait pas	Oui	Oui	Oui	Non	Ne sait pas	Ne sait pas	Ne sait pas	Ne sait pas	Non	Ne sait pas	Ne sait pas	Ne sait pas	Ne sait pas	Ne sait pas	Ne sait pas	Ne sait pas	Ne sait pas	Oui	5	Low Knowledge	Poor Knowledge	6	Moderate Knowledge	3	Poor Knowledge	3	Poor Knowledge
Maladies transmises par arthropodes	Ne sait pas	Ne sait pas	Ne sait pas	Ne sait pas	Ne sait pas	Ne sait pas	Ne sait pas	Ne sait pas	Ne sait pas	Ne sait pas	Ne sait pas	Ne sait pas	Ne sait pas	Oui	Oui	Ne sait pas	Ne sait pas	Ne sait pas	Ne sait pas	Ne sait pas	Ne sait pas	Ne sait pas	Oui	Oui	Ne sait pas	Ne sait pas	Ne sait pas	Ne sait pas	Ne sait pas	Ne sait pas	Ne sait pas	Ne sait pas	Ne sait pas	Ne sait pas	Ne sait pas	Ne sait pas	Ne sait pas	Ne sait pas	2.25	Low Knowledge	Poor Knowledge	1	Poor Knowledge	1	Poor Knowledge	1	Poor Knowledge
Maladies transmises par arthropodes	Oui	Ne sait pas	Non	Oui	Ne sait pas	Ne sait pas	Ne sait pas	Ne sait pas	Ne sait pas	Oui	Ne sait pas	Oui	Oui	Oui	Ne sait pas	Ne sait pas	Ne sait pas	Oui	Oui	Ne sait pas	Oui	Oui	Oui	Oui	Ne sait pas	Ne sait pas	Ne sait pas	Ne sait pas	Non	Ne sait pas	Oui	Non	Oui	Oui	Ne sait pas	Ne sait pas	Ne sait pas	Oui	9	Low Knowledge	Poor Knowledge	6	Moderate Knowledge	6	Moderate Knowledge	4	Poor Knowledge
Maladies transmises par arthropodes	Non	Non	Oui	Oui	Ne sait pas	Oui	Ne sait pas	Oui	Oui	Ne sait pas	Oui	Non	Oui	Oui	Non	Non	Oui	Oui	Ne sait pas	Ne sait pas	Oui	Ne sait pas	Oui	Ne sait pas	Oui	Ne sait pas	Oui	Ne sait pas	Oui	Oui	Non	Oui	Non	Oui	Ne sait pas	Ne sait pas	Ne sait pas	Oui	10	Low Knowledge	Poor Knowledge	6	Moderate Knowledge	7	Moderate Knowledge	4	Poor Knowledge
Maladies transmises par mouches	Oui	Ne sait pas	Oui	Oui	Ne sait pas	Oui	Ne sait pas	Ne sait pas	Ne sait pas	Oui	Ne sait pas	Non	Oui	Oui	Non	Non	Ne sait pas	Oui	Ne sait pas	Ne sait pas	Oui	Oui	Ne sait pas	Oui	Oui	Oui	Ne sait pas	Oui	Non	Non	Oui	Non	Oui	Non	Oui	Oui	Ne sait pas	Ne sait pas	10.5	Moderate Knowledge	Poor Knowledge	6	Moderate Knowledge	7	Moderate Knowledge	6	Moderate Knowledge
Maladies transmises par arthropodes	Ne sait pas	Ne sait pas	Ne sait pas	Non	Non	Ne sait pas	Ne sait pas	Ne sait pas	Ne sait pas	Ne sait pas	Ne sait pas	Ne sait pas	Ne sait pas	Ne sait pas	Non	Ne sait pas	Oui	Ne sait pas	Ne sait pas	Ne sait pas	Ne sait pas	Ne sait pas	Oui	Oui	Ne sait pas	Oui	Oui	Ne sait pas	Ne sait pas	Ne sait pas	Ne sait pas	Ne sait pas	Oui	Non	Ne sait pas	Ne sait pas	Ne sait pas	Oui	4.25	Low Knowledge	Poor Knowledge	2	Poor Knowledge	3	Poor Knowledge	3	Poor Knowledge
Maladies transmises par volailles	Non	Ne sait pas	Oui	Oui	Oui	Oui	Non	Oui	Oui	Non	Oui	Non	Oui	Oui	Oui	Non	Ne sait pas	Oui	Oui	Oui	Ne sait pas	Ne sait pas	Oui	Oui	Non	Non	Ne sait pas	Oui	Non	Oui	Oui	Ne sait pas	Non	Oui	Non	Non	Non	Oui	11	Moderate Knowledge	Poor Knowledge	7	Moderate Knowledge	7	Moderate Knowledge	6	Moderate Knowledge
Maladies transmises par arthropodes	Non	Ne sait pas	Non	Oui	Non	Oui	Oui	Non	Oui	Oui	Oui	Non	Oui	Oui	Ne sait pas	Non	Oui	Oui	Oui	Oui	Oui	Oui	Non	Oui	Non	Non	Non	Oui	Non	Oui	Oui	Non	Non	Non	Non	Non	Non	Oui	14.5	Moderate Knowledge	Poor Knowledge	9	Moderate Knowledge	11	Good knowledge	9	Moderate Knowledge
Maladies transmises par volailles	Non	Oui	Oui	Non	Ne sait pas	Ne sait pas	Ne sait pas	Ne sait pas	Ne sait pas	Ne sait pas	Ne sait pas	Non	Non	Oui	Ne sait pas	Oui	Ne sait pas	Ne sait pas	Ne sait pas	Ne sait pas	Ne sait pas	Ne sait pas	Ne sait pas	Ne sait pas	Ne sait pas	Ne sait pas	Ne sait pas	Ne sait pas	Ne sait pas	Ne sait pas	Ne sait pas	Ne sait pas	Ne sait pas	Ne sait pas	Ne sait pas	Ne sait pas	Ne sait pas	Ne sait pas	5	Low Knowledge	Poor Knowledge	3	Poor Knowledge	2	Poor Knowledge	0	Poor Knowledge
Maladies transmises par mouches	Ne sait pas	Ne sait pas	Ne sait pas	Ne sait pas	Ne sait pas	Ne sait pas	Oui	Ne sait pas	Non	Ne sait pas	Oui	Oui	Oui	Ne sait pas	Oui	Oui	Ne sait pas	Ne sait pas	Oui	Ne sait pas	Non	Non	Oui	Oui	Ne sait pas	Ne sait pas	Ne sait pas	Ne sait pas	Ne sait pas	Ne sait pas	Non	Ne sait pas	Oui	Ne sait pas	Ne sait pas	Ne sait pas	Ne sait pas	Oui	4	Low Knowledge	Poor Knowledge	3	Poor Knowledge	2	Poor Knowledge	2	Poor Knowledge
Maladies transmises par mouches	Non	Ne sait pas	Oui	Oui	Non	Non	Non	Non	Non	Non	Non	Oui	Oui	Oui	Oui	Ne sait pas	Ne sait pas	Ne sait pas	Ne sait pas	Ne sait pas	Non	Oui	Oui	Non	Non	Oui	Non	Non	Ne sait pas	Oui	Oui	Oui	Non	Non	Ne sait pas	Ne sait pas	Ne sait pas	Oui	11	Moderate Knowledge	Poor Knowledge	10	Good knowledge	5	Poor Knowledge	2	Poor Knowledge
Maladies transmises par mouches	Oui	Ne sait pas	Ne sait pas	Ne sait pas	Ne sait pas	Ne sait pas	Ne sait pas	Ne sait pas	Ne sait pas	Ne sait pas	Ne sait pas	Ne sait pas	Oui	Ne sait pas	Ne sait pas	Ne sait pas	Ne sait pas	Ne sait pas	Ne sait pas	Ne sait pas	Ne sait pas	Ne sait pas	Ne sait pas	Ne sait pas	Ne sait pas	Ne sait pas	Ne sait pas	Oui	Ne sait pas	Ne sait pas	Ne sait pas	Ne sait pas	Ne sait pas	Ne sait pas	Ne sait pas	Ne sait pas	Ne sait pas	Oui	1.5	Low Knowledge	Poor Knowledge	1	Poor Knowledge	0	Poor Knowledge	2	Poor Knowledge
Maladies transmises par arthropodes	Non	Non	Ne sait pas	Oui	Non	Non	Non	Ne sait pas	Oui	Ne sait pas	Ne sait pas	Oui	Oui	Oui	Non	Oui	Ne sait pas	Oui	Oui	Oui	Ne sait pas	Ne sait pas	Oui	Ne sait pas	Ne sait pas	Ne sait pas	Ne sait pas	Oui	Non	Oui	Oui	Oui	Oui	Oui	Ne sait pas	Ne sait pas	Ne sait pas	Oui	12	Moderate Knowledge	Poor Knowledge	8	Moderate Knowledge	8	Moderate Knowledge	2	Poor Knowledge
Maladies transmises par arthropodes	Oui	Oui	Oui	Oui	Non	Oui	Oui	Non	Oui	Oui	Oui	Oui	Oui	Oui	Oui	Oui	Oui	Oui	Oui	Oui	Oui	Ne sait pas	Oui	Oui	Non	Non	Non	Oui	Non	Oui	Oui	Non	Non	Oui	Non	Non	Non	Oui	16	Moderate Knowledge	Good Knowledge	11	Good knowledge	11	Good knowledge	7	Moderate Knowledge
Maladies transmises par mouches	Oui	Oui	Oui	Ne sait pas	Oui	Oui	Oui	Oui	Oui	Oui	Oui	Oui	Oui	Oui	Oui	Oui	Oui	Oui	Oui	Oui	Oui	Oui	Oui	Oui	Non	Ne sait pas	Oui	Oui	Oui	Oui	Oui	Oui	Oui	Ne sait pas	Ne sait pas	Ne sait pas	Ne sait pas	Oui	11	Moderate Knowledge	Poor Knowledge	6	Moderate Knowledge	9	Moderate Knowledge	6	Moderate Knowledge
Maladies transmises par arthropodes	Oui	Oui	Oui	Oui	Non	Non	Oui	Ne sait pas	Ne sait pas	Oui	Oui	Non	Oui	Non	Oui	Oui	Oui	Ne sait pas	Oui	Oui	Oui	Oui	Non	Oui	Non	Non	Non	Oui	Non	Oui	Oui	Ne sait pas	Non	Ne sait pas	Non	Ne sait pas	Ne sait pas	Oui	12.25	Moderate Knowledge	Poor Knowledge	8	Moderate Knowledge	8	Moderate Knowledge	7	Moderate Knowledge
Maladies transmises par animaux brousse	Non	Ne sait pas	Ne sait pas	Oui	Ne sait pas	Ne sait pas	Ne sait pas	Ne sait pas	Ne sait pas	Ne sait pas	Oui	Non	Oui	Oui	Ne sait pas	Non	Ne sait pas	Ne sait pas	Oui	Ne sait pas	Ne sait pas	Non	Ne sait pas	Ne sait pas	Ne sait pas	Ne sait pas	Oui	Ne sait pas	Non	Oui	Oui	Oui	Oui	Oui	Non	Non	Oui	Oui	7.25	Low Knowledge	Poor Knowledge	4	Poor Knowledge	4	Poor Knowledge	3	Poor Knowledge
Maladies transmises par animaux brousse	Non	Non	Oui	Non	Non	Non	Non	Ne sait pas	Oui	Ne sait pas	Ne sait pas	Ne sait pas	Oui	Oui	Non	Ne sait pas	Oui	Ne sait pas	Oui	Oui	Non	Non	Non	Non	Ne sait pas	Ne sait pas	Ne sait pas	Oui	Non	Oui	Oui	Non	Non	Ne sait pas	Ne sait pas	Ne sait pas	Ne sait pas	Oui	12	Moderate Knowledge	Poor Knowledge	6	Moderate Knowledge	9	Moderate Knowledge	3	Poor Knowledge
Maladies transmises par arthropodes	Non	Ne sait pas	Oui	Oui	Non	Oui	Oui	Ne sait pas	Oui	Oui	Oui	Non	Oui	Ne sait pas	Ne sait pas	Non	Ne sait pas	Ne sait pas	Oui	Ne sait pas	Oui	Oui	Ne sait pas	Ne sait pas	Oui	Ne sait pas	Ne sait pas	Oui	Non	Oui	Oui	Non	Ne sait pas	Ne sait pas	Ne sait pas	Ne sait pas	Ne sait pas	Ne sait pas	10.25	Moderate Knowledge	Poor Knowledge	9	Moderate Knowledge	5	Poor Knowledge	4	Poor Knowledge
Maladies transmises par animaux brousse	Non	Non	Ne sait pas	Non	Ne sait pas	Ne sait pas	Ne sait pas	Ne sait pas	Ne sait pas	Oui	Oui	Oui	Ne sait pas	Non	Non	Ne sait pas	Ne sait pas	Non	Non	Ne sait pas	Oui	Oui	Non	Ne sait pas	Ne sait pas	Ne sait pas	Ne sait pas	Non	Ne sait pas	Non	Oui	Oui	Non	Non	Non	Non	Non	Non	7.5	Low Knowledge	Poor Knowledge	3	Poor Knowledge	5	Poor Knowledge	5	Poor Knowledge
Maladies transmises par volailles	Non	Non	Oui	Ne sait pas	Ne sait pas	Ne sait pas	Ne sait pas	Ne sait pas	Ne sait pas	Ne sait pas	Oui	Oui	Ne sait pas	Oui	Oui	Ne sait pas	Oui	Ne sait pas	Oui	Ne sait pas	Oui	Ne sait pas	Ne sait pas	Ne sait pas	Ne sait pas	Ne sait pas	Ne sait pas	Oui	Ne sait pas	Oui	Ne sait pas	Ne sait pas	Ne sait pas	Ne sait pas	Ne sait pas	Ne sait pas	Ne sait pas	Oui	6.25	Low Knowledge	Poor Knowledge	3	Poor Knowledge	5	Poor Knowledge	3	Poor Knowledge
Maladies transmises par arthropodes	Oui	Oui	Oui	Oui	Ne sait pas	Oui	Ne sait pas	Ne sait pas	Oui	Ne sait pas	Ne sait pas	Oui	Oui	Oui	Ne sait pas	Oui	Oui	Oui	Ne sait pas	Oui	Oui	Oui	Ne sait pas	Ne sait pas	Ne sait pas	Ne sait pas	Ne sait pas	Oui	Ne sait pas	Ne sait pas	Ne sait pas	Ne sait pas	Non	Non	Ne sait pas	Ne sait pas	Ne sait pas	Oui	11.25	Moderate Knowledge	Poor Knowledge	7	Moderate Knowledge	8	Moderate Knowledge	4	Poor Knowledge
Maladies transmises par arthropodes	Non	Oui	Oui	Oui	Ne sait pas	Oui	Oui	Ne sait pas	Ne sait pas	Ne sait pas	Ne sait pas	Oui	Oui	Oui	Non	Non	Oui	Ne sait pas	Ne sait pas	Ne sait pas	Oui	Oui	Non	Oui	Oui	Ne sait pas	Ne sait pas	Oui	Ne sait pas	Oui	Oui	Ne sait pas	Ne sait pas	Ne sait pas	Ne sait pas	Ne sait pas	Ne sait pas	Oui	12.5	Moderate Knowledge	Poor Knowledge	8	Moderate Knowledge	6	Moderate Knowledge	7	Moderate Knowledge
Maladies transmises par arthropodes	Non	Ne sait pas	Non	Oui	Non	Oui	Non	Ne sait pas	Non	Oui	Non	Oui	Oui	Ne sait pas	Non	Oui	Ne sait pas	Ne sait pas	Oui	Oui	Oui	Oui	Ne sait pas	Ne sait pas	Oui	Ne sait pas	Oui	Oui	Non	Ne sait pas	Oui	Non	Oui	Ne sait pas	Ne sait pas	Ne sait pas	Ne sait pas	Oui	12.75	Moderate Knowledge	Poor Knowledge	12	Good knowledge	7	Moderate Knowledge	6	Moderate Knowledge
Maladies transmises par animaux brousse	Non	Oui	Oui	Oui	Non	Oui	Non	Non	Ne sait pas	Oui	Ne sait pas	Oui	Oui	Oui	Ne sait pas	Oui	Oui	Oui	Oui	Non	Oui	Oui	Ne sait pas	Oui	Non	Non	Non	Oui	Ne sait pas	Oui	Oui	Non	Non	Ne sait pas	Oui	Non	Non	Oui	15.5	Moderate Knowledge	Good Knowledge	11	Good knowledge	10	Good knowledge	9	Moderate Knowledge
Maladies transmises par arthropodes	Non	Oui	Ne sait pas	Oui	Non	Oui	Oui	Non	Oui	Oui	Non	Non	Ne sait pas	Oui	Non	Non	Non	Non	Oui	Ne sait pas	Oui	Oui	Ne sait pas	Oui	Non	Non	Non	Oui	Non	Oui	Non	Oui	Non	Non	Ne sait pas	Ne sait pas	Ne sait pas	Oui	12.25	Moderate Knowledge	Poor Knowledge	10	Good knowledge	7	Moderate Knowledge	6	Moderate Knowledge
Maladies transmises par arthropodes	Non	Oui	Non	Oui	Ne sait pas	Oui	Oui	Ne sait pas	Oui	Oui	Ne sait pas	Oui	Oui	Oui	Oui	Oui	Ne sait pas	Ne sait pas	Oui	Oui	Oui	Oui	Ne sait pas	Ne sait pas	Oui	Oui	Ne sait pas	Oui	Non	Oui	Oui	Non	Non	Ne sait pas	Ne sait pas	Ne sait pas	Ne sait pas	Oui	14.5	Moderate Knowledge	Poor Knowledge	9	Moderate Knowledge	9	Moderate Knowledge	5	Poor Knowledge
Maladies transmises par arthropodes	Oui	Oui	Oui	Oui	Ne sait pas	Oui	Non	Ne sait pas	Oui	Oui	Ne sait pas	Oui	Oui	Oui	Oui	Non	Oui	Oui	Oui	Oui	Oui	Oui	Ne sait pas	Oui	Oui	Oui	Ne sait pas	Oui	Non	Oui	Oui	Non	Ne sait pas	Ne sait pas	Ne sait pas	Ne sait pas	Ne sait pas	Oui	13.5	Moderate Knowledge	Poor Knowledge	10	Good knowledge	9	Moderate Knowledge	6	Moderate Knowledge
Maladies transmises par arthropodes	Ne sait pas	Ne sait pas	Ne sait pas	Oui	Ne sait pas	Ne sait pas	Oui	Oui	Oui	Ne sait pas	Oui	Oui	Oui	Oui	Non	Oui	Non	Oui	Ne sait pas	Ne sait pas	Oui	Oui	Ne sait pas	Oui	Non	Ne sait pas	Ne sait pas	Ne sait pas	Oui	Non	Non	Oui	Oui	Ne sait pas	Ne sait pas	Ne sait pas	Ne sait pas	Ne sait pas	7.25	Low Knowledge	Poor Knowledge	4	Poor Knowledge	5	Poor Knowledge	3	Poor Knowledge
Maladies transmises par arthropodes	Non	Oui	Oui	Oui	Ne sait pas	Ne sait pas	Ne sait pas	Ne sait pas	Ne sait pas	Ne sait pas	Ne sait pas	Ne sait pas	Oui	Ne sait pas	Ne sait pas	Oui	Ne sait pas	Ne sait pas	Ne sait pas	Ne sait pas	Oui	Oui	Ne sait pas	Ne sait pas	Oui	Ne sait pas	Ne sait pas	Ne sait pas	Non	Oui	Oui	Non	Ne sait pas	Ne sait pas	Ne sait pas	Ne sait pas	Ne sait pas	Oui	11.25	Moderate Knowledge	Poor Knowledge	7	Moderate Knowledge	5	Poor Knowledge	4	Poor Knowledge
Maladies transmises par arthropodes	Non	Oui	Oui	Oui	Ne sait pas	Ne sait pas	Ne sait pas	Ne sait pas	Ne sait pas	Ne sait pas	Ne sait pas	Ne sait pas	Oui	Ne sait pas	Ne sait pas	Oui	Ne sait pas	Ne sait pas	Ne sait pas	Ne sait pas	Oui	Oui	Ne sait pas	Oui	Non	Ne sait pas	Ne sait pas	Ne sait pas	Non	Oui	Oui	Oui	Non	Ne sait pas	Ne sait pas	Ne sait pas	Ne sait pas	Non	11	Moderate Knowledge	Poor Knowledge	7	Moderate Knowledge	5	Poor Knowledge	3	Poor Knowledge
Maladies transmises par animaux brousse	Ne sait pas	Oui	Oui	Oui	Ne sait pas	Ne sait pas	Oui	Ne sait pas	Ne sait pas	Oui	Oui	Non	Ne sait pas	Oui	Ne sait pas	Non	Oui	Ne sait pas	Oui	Oui	Oui	Oui	Oui	Ne sait pas	Oui	Ne sait pas	Ne sait pas	Oui	Oui	Oui	Oui	Oui	Oui	Oui	Oui	Ne sait pas	Oui	Oui	7.75	Low Knowledge	Poor Knowledge	4	Poor Knowledge	7	Moderate Knowledge	6	Moderate Knowledge
Maladies transmises par arthropodes	Ne sait pas	Oui	Oui	Oui	Ne sait pas	Ne sait pas	Ne sait pas	Ne sait pas	Ne sait pas	Ne sait pas	Ne sait pas	Oui	Oui	Oui	Oui	Non	Oui	Ne sait pas	Oui	Ne sait pas	Oui	Oui	Ne sait pas	Oui	Oui	Ne sait pas	Ne sait pas	Ne sait pas	Non	Oui	Oui	Oui	Non	Oui	Ne sait pas	Ne sait pas	Ne sait pas	Oui	12	Moderate Knowledge	Poor Knowledge	7	Moderate Knowledge	7	Moderate Knowledge	5	Poor Knowledge
Maladies transmises par arthropodes	Non	Oui	Oui	Oui	Non	Oui	Non	Oui	Oui	Ne sait pas	Ne sait pas	Non	Oui	Oui	Non	Ne sait pas	Oui	Oui	Oui	Oui	Oui	Oui	Ne sait pas	Oui	Oui	Ne sait pas	Ne sait pas	Oui	Non	Non	Oui	Non	Non	Ne sait pas	Ne sait pas	Ne sait pas	Ne sait pas	Oui	14.5	Moderate Knowledge	Poor Knowledge	10	Good knowledge	10	Good knowledge	6	Moderate Knowledge
Maladies transmises par mouches	Oui	Ne sait pas	Oui	Oui	Non	Oui	Oui	Non	Non	Non	Oui	Oui	Oui	Oui	Ne sait pas	Non	Oui	Oui	Oui	Oui	Oui	Oui	Non	Oui	Ne sait pas	Ne sait pas	Oui	Oui	Non	Oui	Oui	Non	Ne sait pas	Non	Ne sait pas	Ne sait pas	Ne sait pas	Oui	13	Moderate Knowledge	Poor Knowledge	9	Moderate Knowledge	10	Good knowledge	7	Moderate Knowledge
Maladies transmises par mouches	Non	Oui	Ne sait pas	Oui	Oui	Ne sait pas	Oui	Non	Oui	Oui	Oui	Oui	Oui	Oui	Oui	Ne sait pas	Non	Oui	Oui	Oui	Non	Non	Ne sait pas	Oui	Oui	Ne sait pas	Ne sait pas	Oui	Ne sait pas	Oui	Oui	Non	Oui	Oui	Ne sait pas	Ne sait pas	Ne sait pas	Oui	10.5	Moderate Knowledge	Poor Knowledge	7	Moderate Knowledge	7	Moderate Knowledge	4	Poor Knowledge
Maladies transmises par mouches	Ne sait pas	Ne sait pas	Oui	Ne sait pas	Ne sait pas	Ne sait pas	Ne sait pas	Non	Non	Oui	Oui	Oui	Oui	Ne sait pas	Non	Oui	Ne sait pas	Ne sait pas	Ne sait pas	Non	Ne sait pas	Ne sait pas	Ne sait pas	Non	Ne sait pas	Non	Ne sait pas	Oui	Oui	Oui	Oui	Oui	Oui	Oui	Ne sait pas	Ne sait pas	Ne sait pas	Oui	8.5	Low Knowledge	Poor Knowledge	6	Moderate Knowledge	4	Poor Knowledge	3	Poor Knowledge
Maladies transmises par arthropodes	Oui	Oui	Oui	Oui	Non	Oui	Oui	Non	Non	Oui	Non	Oui	Oui	Ne sait pas	Oui	Non	Oui	Oui	Non	Oui	Oui	Oui	Non	Oui	Oui	Non	Non	Oui	Oui	Oui	Oui	Non	Oui	Non	Non	Non	Non	Oui	14	Moderate Knowledge	Poor Knowledge	12	Good knowledge	8	Moderate Knowledge	10	Good knowledge
Maladies transmises par mouches	Ne sait pas	Ne sait pas	Ne sait pas	Ne sait pas	Ne sait pas	Ne sait pas	Ne sait pas	Ne sait pas	Ne sait pas	Ne sait pas	Ne sait pas	Ne sait pas	Ne sait pas	Ne sait pas	Ne sait pas	Ne sait pas	Ne sait pas	Ne sait pas	Ne sait pas	Ne sait pas	Ne sait pas	Ne sait pas	Ne sait pas	Ne sait pas	Ne sait pas	Ne sait pas	Ne sait pas	Ne sait pas	Ne sait pas	Ne sait pas	Ne sait pas	Ne sait pas	Ne sait pas	Ne sait pas	Ne sait pas	Ne sait pas	Ne sait pas	Ne sait pas	0	Low Knowledge	Poor Knowledge	0	Poor Knowledge	0	Poor Knowledge	0	Poor Knowledge
Maladies transmises par arthropodes	Oui	Non	Oui	Oui	Non	Non	Oui	Non	Non	Oui	Oui	Oui	Oui	Oui	Non	Oui	Oui	Oui	Oui	Oui	Oui	Oui	Oui	Oui	Non	Non	Non	Oui	Non	Oui	Oui	Non	Non	Oui	Non	Non	Non	Oui	16.25	Good Knowledge	Good Knowledge	10	Good knowledge	12	Good knowledge	8	Moderate Knowledge
Maladies transmises par arthropodes	Oui	Ne sait pas	Oui	Oui	Oui	Oui	Oui	Ne sait pas	Ne sait pas	Ne sait pas	Ne sait pas	Oui	Ne sait pas	Ne sait pas	Ne sait pas	Oui	Ne sait pas	Ne sait pas	Ne sait pas	Ne sait pas	Ne sait pas	Ne sait pas	Ne sait pas	Ne sait pas	Ne sait pas	Ne sait pas	Ne sait pas	Ne sait pas	Ne sait pas	Ne sait pas	Ne sait pas	Ne sait pas	Ne sait pas	Ne sait pas	Ne sait pas	Ne sait pas	Ne sait pas	Ne sait pas	4.5	Low Knowledge	Poor Knowledge	5	Poor Knowledge	1	Poor Knowledge	0	Poor Knowledge
Maladies transmises par arthropodes	Oui	Oui	Ne sait pas	Oui	Oui	Oui	Ne sait pas	Ne sait pas	Oui	Oui	Ne sait pas	Oui	Non	Non	Non	Oui	Oui	Oui	Oui	Ne sait pas	Oui	Oui	Oui	Oui	Ne sait pas	Ne sait pas	Ne sait pas	Oui	Non	Ne sait pas	Ne sait pas	Ne sait pas	Oui	Oui	Oui	Ne sait pas	Ne sait pas	Oui	9	Low Knowledge	Poor Knowledge	7	Moderate Knowledge	6	Moderate Knowledge	6	Moderate Knowledge
Maladies transmises par arthropodes	Ne sait pas	Oui	Ne sait pas	Oui	Ne sait pas	Ne sait pas	Ne sait pas	Ne sait pas	Ne sait pas	Oui	Ne sait pas	Oui	Oui	Ne sait pas	Non	Oui	Ne sait pas	Ne sait pas	Non	Ne sait pas	Oui	Ne sait pas	Ne sait pas	Ne sait pas	Ne sait pas	Ne sait pas	Ne sait pas	Ne sait pas	Oui	Oui	Ne sait pas	Oui	Oui	Oui	Ne sait pas	Ne sait pas	Ne sait pas	Oui	8	Low Knowledge	Poor Knowledge	6	Moderate Knowledge	4	Poor Knowledge	2	Poor Knowledge
Maladies transmises par arthropodes	Non	Oui	Oui	Ne sait pas	Ne sait pas	Ne sait pas	Ne sait pas	Ne sait pas	Oui	Oui	Oui	Oui	Ne sait pas	Oui	Oui	Oui	Ne sait pas	Oui	Oui	Oui	Oui	Ne sait pas	Oui	Ne sait pas	Ne sait pas	Oui	Oui	Oui	Oui	Oui	Oui	Ne sait pas	Non	Ne sait pas	Ne sait pas	Oui	Oui	Ne sait pas	11.75	Moderate Knowledge	Poor Knowledge	6	Moderate Knowledge	9	Moderate Knowledge	3	Poor Knowledge
Maladies transmises par animaux brousse	Oui	Ne sait pas	Ne sait pas	Non	Non	Oui	Oui	Oui	Oui	Oui	Non	Oui	Oui	Non	Oui	Non	Oui	Oui	Oui	Ne sait pas	Oui	Oui	Oui	Oui	Ne sait pas	Ne sait pas	Oui	Oui	Oui	Oui	Oui	Oui	Oui	Non	Ne sait pas	Ne sait pas	Ne sait pas	Oui	8.25	Low Knowledge	Poor Knowledge	6	Moderate Knowledge	7	Moderate Knowledge	6	Moderate Knowledge
Maladies transmises par volailles	Ne sait pas	Ne sait pas	Ne sait pas	Ne sait pas	Ne sait pas	Ne sait pas	Ne sait pas	Ne sait pas	Ne sait pas	Ne sait pas	Ne sait pas	Ne sait pas	Ne sait pas	Ne sait pas	Ne sait pas	Ne sait pas	Ne sait pas	Ne sait pas	Ne sait pas	Ne sait pas	Ne sait pas	Ne sait pas	Ne sait pas	Ne sait pas	Ne sait pas	Ne sait pas	Ne sait pas	Ne sait pas	Ne sait pas	Ne sait pas	Ne sait pas	Ne sait pas	Ne sait pas	Ne sait pas	Ne sait pas	Ne sait pas	Ne sait pas	Ne sait pas	0	Low Knowledge	Poor Knowledge	0	Poor Knowledge	0	Poor Knowledge	0	Poor Knowledge
Maladies transmises par arthropodes	Non	Ne sait pas	Ne sait pas	Non	Non	Non	Oui	Ne sait pas	Ne sait pas	Ne sait pas	Ne sait pas	Non	Ne sait pas	Oui	Non	Oui	Ne sait pas	Ne sait pas	Ne sait pas	Ne sait pas	Oui	Ne sait pas	Ne sait pas	Ne sait pas	Ne sait pas	Ne sait pas	Ne sait pas	Oui	Non	Ne sait pas	Oui	Non	Oui	Oui	Ne sait pas	Ne sait pas	Ne sait pas	Oui	9	Low Knowledge	Poor Knowledge	4	Poor Knowledge	6	Moderate Knowledge	3	Poor Knowledge
Maladies transmises par arthropodes	Ne sait pas	Ne sait pas	Oui	Oui	Ne sait pas	Ne sait pas	Ne sait pas	Ne sait pas	Ne sait pas	Ne sait pas	Ne sait pas	Ne sait pas	Ne sait pas	Oui	Oui	Non	Oui	Oui	Ne sait pas	Oui	Oui	Oui	Oui	Oui	Oui	Ne sait pas	Ne sait pas	Oui	Ne sait pas	Ne sait pas	Oui	Non	Ne sait pas	Ne sait pas	Ne sait pas	Ne sait pas	Non	Oui	7.75	Low Knowledge	Poor Knowledge	3	Poor Knowledge	7	Moderate Knowledge	7	Moderate Knowledge
Maladies transmises par volailles	Non	Ne sait pas	Oui	Ne sait pas	Non	Ne sait pas	Oui	Ne sait pas	Ne sait pas	Ne sait pas	Ne sait pas	Oui	Oui	Non	Non	Oui	Non	Ne sait pas	Non	Non	Non	Non	Non	Non	Oui	Ne sait pas	Non	Oui	Oui	Oui	Oui	Oui	Non	Non	Ne sait pas	Ne sait pas	Ne sait pas	Non	11	Moderate Knowledge	Poor Knowledge	5	Poor Knowledge	6	Moderate Knowledge	3	Poor Knowledge
Maladies transmises par arthropodes	Ne sait pas	Oui	Oui	Oui	Non	Oui	Oui	Oui	Oui	Non	Non	Oui	Oui	Oui	Oui	Oui	Oui	Oui	Oui	Oui	Non	Oui	Non	Non	Oui	Oui	Oui	Oui	Non	Non	Oui	Non	Oui	Non	Non	Non	Non	Oui	15	Moderate Knowledge	Good Knowledge	10	Good knowledge	9	Moderate Knowledge	8	Moderate Knowledge
Maladies transmises par arthropodes	Oui	Oui	Non	Oui	Ne sait pas	Ne sait pas	Ne sait pas	Oui	Ne sait pas	Oui	Ne sait pas	Non	Non	Oui	Non	Non	Ne sait pas	Ne sait pas	Oui	Ne sait pas	Oui	Oui	Ne sait pas	Oui	Oui	Ne sait pas	Ne sait pas	Oui	Non	Oui	Oui	Non	Oui	Non	Ne sait pas	Ne sait pas	Ne sait pas	Oui	11.25	Moderate Knowledge	Poor Knowledge	5	Poor Knowledge	8	Moderate Knowledge	6	Moderate Knowledge
Maladies transmises par arthropodes	Oui	Ne sait pas	Oui	Oui	Ne sait pas	Ne sait pas	Oui	Non	Non	Ne sait pas	Non	Oui	Non	Non	Ne sait pas	Oui	Ne sait pas	Oui	Ne sait pas	Oui	Ne sait pas	Ne sait pas	Ne sait pas	Ne sait pas	Oui	Ne sait pas	Ne sait pas	Oui	Non	Non	Oui	Non	Non	Non	Oui	Oui	Ne sait pas	Ne sait pas	11.25	Moderate Knowledge	Poor Knowledge	8	Moderate Knowledge	7	Moderate Knowledge	3	Poor Knowledge
Maladies transmises par mouches	Oui	Non	Ne sait pas	Ne sait pas	Ne sait pas	Ne sait pas	Ne sait pas	Ne sait pas	Ne sait pas	Ne sait pas	Ne sait pas	Oui	Ne sait pas	Ne sait pas	Ne sait pas	Ne sait pas	Ne sait pas	Ne sait pas	Ne sait pas	Ne sait pas	Ne sait pas	Ne sait pas	Ne sait pas	Ne sait pas	Ne sait pas	Ne sait pas	Ne sait pas	Ne sait pas	Ne sait pas	Ne sait pas	Ne sait pas	Ne sait pas	Ne sait pas	Ne sait pas	Ne sait pas	Ne sait pas	Ne sait pas	Ne sait pas	1	Low Knowledge	Poor Knowledge	1	Poor Knowledge	0	Poor Knowledge	0	Poor Knowledge
Maladies transmises par animaux brousse	Non	Non	Ne sait pas	Ne sait pas	Non	Ne sait pas	Ne sait pas	Non	Oui	Oui	Non	Non	Oui	Non	Non	Non	Ne sait pas	Ne sait pas	Ne sait pas	Non	Non	Oui	Oui	Oui	Ne sait pas	Ne sait pas	Ne sait pas	Non	Non	Oui	Non	Non	Oui	Non	Ne sait pas	Ne sait pas	Ne sait pas	Oui	8.75	Low Knowledge	Poor Knowledge	7	Moderate Knowledge	4	Poor Knowledge	3	Poor Knowledge
Maladies transmises par arthropodes	Oui	Oui	Oui	Oui	Ne sait pas	Oui	Ne sait pas	Oui	Oui	Ne sait pas	Ne sait pas	Ne sait pas	Ne sait pas	Oui	Ne sait pas	Ne sait pas	Ne sait pas	Oui	Oui	Ne sait pas	Oui	Ne sait pas	Ne sait pas	Ne sait pas	Oui	Oui	Ne sait pas	Oui	Non	Ne sait pas	Oui	Ne sait pas	Ne sait pas	Ne sait pas	Ne sait pas	Ne sait pas	Ne sait pas	Ne sait pas	7.75	Low Knowledge	Poor Knowledge	6	Moderate Knowledge	5	Poor Knowledge	3	Poor Knowledge
Maladies transmises par mouches	Oui	Oui	Ne sait pas	Ne sait pas	Ne sait pas	Oui	Oui	Ne sait pas	Ne sait pas	Ne sait pas	Oui	Non	Oui	Non	Oui	Oui	Oui	Ne sait pas	Oui	Ne sait pas	Oui	Oui	Oui	Ne sait pas	Ne sait pas	Ne sait pas	Ne sait pas	Oui	Non	Oui	Oui	Non	Non	Non	Ne sait pas	Ne sait pas	Ne sait pas	Oui	10.75	Moderate Knowledge	Poor Knowledge	4	Poor Knowledge	9	Moderate Knowledge	4	Poor Knowledge
Maladies transmises par mouches	Ne sait pas	Ne sait pas	Ne sait pas	Oui	Ne sait pas	Oui	Ne sait pas	Ne sait pas	Ne sait pas	Oui	Oui	Ne sait pas	Non	Oui	Non	Ne sait pas	Ne sait pas	Ne sait pas	Ne sait pas	Ne sait pas	Ne sait pas	Oui	Ne sait pas	Oui	Oui	Oui	Ne sait pas	Non	Non	Oui	Oui	Oui	Oui	Ne sait pas	Ne sait pas	Ne sait pas	Ne sait pas	Oui	6.75	Low Knowledge	Poor Knowledge	4	Poor Knowledge	4	Poor Knowledge	4	Poor Knowledge
Maladies transmises par mouches	Non	Oui	Non	Oui	Non	Oui	Oui	Ne sait pas	Ne sait pas	Ne sait pas	Ne sait pas	Ne sait pas	Oui	Oui	Non	Ne sait pas	Oui	Oui	Non	Ne sait pas	Ne sait pas	Oui	Oui	Ne sait pas	Oui	Ne sait pas	Ne sait pas	Ne sait pas	Non	Oui	Oui	Ne sait pas	Non	Ne sait pas	Oui	Ne sait pas	Ne sait pas	Oui	11.25	Moderate Knowledge	Poor Knowledge	7	Moderate Knowledge	7	Moderate Knowledge	4	Poor Knowledge
Maladies transmises par mouches	Ne sait pas	Oui	Ne sait pas	Oui	Ne sait pas	Oui	Ne sait pas	Oui	Ne sait pas	Ne sait pas	Ne sait pas	Non	Ne sait pas	Oui	Ne sait pas	Non	Oui	Oui	Ne sait pas	Ne sait pas	Oui	Oui	Ne sait pas	Ne sait pas	Ne sait pas	Ne sait pas	Ne sait pas	Oui	Non	Oui	Ne sait pas	Oui	Ne sait pas	Ne sait pas	Ne sait pas	Ne sait pas	Ne sait pas	Oui	6	Low Knowledge	Poor Knowledge	4	Poor Knowledge	5	Poor Knowledge	4	Poor Knowledge
Maladies transmises par arthropodes	Oui	Ne sait pas	Ne sait pas	Ne sait pas	Ne sait pas	Ne sait pas	Ne sait pas	Ne sait pas	Ne sait pas	Ne sait pas	Ne sait pas	Ne sait pas	Ne sait pas	Ne sait pas	Ne sait pas	Ne sait pas	Ne sait pas	Ne sait pas	Ne sait pas	Ne sait pas	Oui	Oui	Ne sait pas	Oui	Ne sait pas	Ne sait pas	Ne sait pas	Ne sait pas	Ne sait pas	Ne sait pas	Ne sait pas	Ne sait pas	Non	Ne sait pas	Ne sait pas	Ne sait pas	Ne sait pas	Oui	3	Low Knowledge	Poor Knowledge	1	Poor Knowledge	2	Poor Knowledge	4	Poor Knowledge
Maladies transmises par arthropodes	Ne sait pas	Ne sait pas	Ne sait pas	Ne sait pas	Ne sait pas	Ne sait pas	Ne sait pas	Ne sait pas	Ne sait pas	Ne sait pas	Ne sait pas	Ne sait pas	Ne sait pas	Ne sait pas	Ne sait pas	Ne sait pas	Ne sait pas	Ne sait pas	Ne sait pas	Ne sait pas	Ne sait pas	Ne sait pas	Ne sait pas	Ne sait pas	Ne sait pas	Ne sait pas	Ne sait pas	Ne sait pas	Ne sait pas	Ne sait pas	Ne sait pas	Ne sait pas	Ne sait pas	Ne sait pas	Ne sait pas	Ne sait pas	Ne sait pas	Ne sait pas	1	Low Knowledge	Poor Knowledge	1	Poor Knowledge	0	Poor Knowledge	0	Poor Knowledge
Maladies transmises par arthropodes	Ne sait pas	Ne sait pas	Ne sait pas	Oui	Ne sait pas	Ne sait pas	Oui	Ne sait pas	Ne sait pas	Ne sait pas	Oui	Ne sait pas	Ne sait pas	Ne sait pas	Ne sait pas	Ne sait pas	Ne sait pas	Ne sait pas	Ne sait pas	Ne sait pas	Ne sait pas	Ne sait pas	Ne sait pas	Ne sait pas	Ne sait pas	Ne sait pas	Ne sait pas	Ne sait pas	Ne sait pas	Ne sait pas	Ne sait pas	Ne sait pas	Ne sait pas	Ne sait pas	Ne sait pas	Ne sait pas	Ne sait pas	Ne sait pas	1.25	Low Knowledge	Poor Knowledge	2	Poor Knowledge	0	Poor Knowledge	0	Poor Knowledge
Maladies transmises par mouches	Non	Ne sait pas	Oui	Oui	Non	Ne sait pas	Oui	Oui	Ne sait pas	Ne sait pas	Ne sait pas	Ne sait pas	Oui	Oui	Oui	Ne sait pas	Oui	Oui	Ne sait pas	Ne sait pas	Ne sait pas	Oui	Ne sait pas	Oui	Oui	Ne sait pas	Ne sait pas	Oui	Non	Oui	Ne sait pas	Ne sait pas	Ne sait pas	Ne sait pas	Oui	Ne sait pas	Ne sait pas	Oui	8.5	Low Knowledge	Poor Knowledge	6	Moderate Knowledge	4	Poor Knowledge	6	Moderate Knowledge
Maladies transmises par animaux brousse	Oui	Non	Oui	Ne sait pas	Ne sait pas	Ne sait pas	Non	Oui	Ne sait pas	Oui	Oui	Oui	Oui	Non	Non	Oui	Oui	Oui	Oui	Oui	Oui	Oui	Oui	Oui	Oui	Oui	Ne sait pas	Ne sait pas	Oui	Oui	Oui	Oui	Oui	Non	Oui	Oui	Ne sait pas	Ne sait pas	10.75	Moderate Knowledge	Poor Knowledge	5	Poor Knowledge	10	Good knowledge	5	Poor Knowledge
Maladies transmises par arthropodes	Non	Ne sait pas	Oui	Ne sait pas	Ne sait pas	Ne sait pas	Ne sait pas	Ne sait pas	Ne sait pas	Ne sait pas	Ne sait pas	Oui	Oui	Ne sait pas	Oui	Ne sait pas	Ne sait pas	Ne sait pas	Ne sait pas	Ne sait pas	Ne sait pas	Ne sait pas	Ne sait pas	Ne sait pas	Ne sait pas	Oui	Ne sait pas	Ne sait pas	Oui	Ne sait pas	Ne sait pas	Ne sait pas	Ne sait pas	Ne sait pas	Ne sait pas	Ne sait pas	Ne sait pas	Oui	5.25	Low Knowledge	Poor Knowledge	5	Poor Knowledge	0	Poor Knowledge	1	Poor Knowledge
Maladies transmises par arthropodes	Ne sait pas	Ne sait pas	Ne sait pas	Ne sait pas	Ne sait pas	Ne sait pas	Ne sait pas	Ne sait pas	Ne sait pas	Oui	Ne sait pas	Oui	Non	Non	Oui	Oui	Ne sait pas	Ne sait pas	Ne sait pas	Ne sait pas	Ne sait pas	Ne sait pas	Oui	Ne sait pas	Ne sait pas	Ne sait pas	Ne sait pas	Ne sait pas	Non	Ne sait pas	Oui	Ne sait pas	Ne sait pas	Ne sait pas	Ne sait pas	Ne sait pas	Ne sait pas	Ne sait pas	5.25	Low Knowledge	Poor Knowledge	4	Poor Knowledge	2	Poor Knowledge	0	Poor Knowledge
Maladies transmises par arthropodes	Non	Non	Oui	Ne sait pas	Ne sait pas	Ne sait pas	Ne sait pas	Ne sait pas	Ne sait pas	Oui	Oui	Oui	Oui	Oui	Ne sait pas	Ne sait pas	Ne sait pas	Ne sait pas	Ne sait pas	Ne sait pas	Oui	Oui	Ne sait pas	Oui	Oui	Ne sait pas	Ne sait pas	Ne sait pas	Non	Oui	Oui	Ne sait pas	Non	Non	Ne sait pas	Ne sait pas	Ne sait pas	Oui	12.5	Moderate Knowledge	Poor Knowledge	7	Moderate Knowledge	6	Moderate Knowledge	5	Poor Knowledge
Maladies transmises par animaux brousse	Non	Non	Oui	Oui	Ne sait pas	Ne sait pas	Oui	Non	Non	Oui	Oui	Oui	Oui	Oui	Non	Non	Oui	Non	Oui	Oui	Ne sait pas	Oui	Oui	Ne sait pas	Oui	Non	Oui	Ne sait pas	Non	Oui	Oui	Non	Oui	Oui	Oui	Non	Non	Oui	13.75	Moderate Knowledge	Poor Knowledge	9	Moderate Knowledge	8	Moderate Knowledge	8	Moderate Knowledge
Maladies transmises par animaux brousse	Ne sait pas	Ne sait pas	Oui	Oui	Non	Non	Non	Non	Ne sait pas	Ne sait pas	Oui	Ne sait pas	Oui	Oui	Non	Oui	Oui	Oui	Non	Non	Ne sait pas	Ne sait pas	Ne sait pas	Oui	Ne sait pas	Non	Non	Oui	Non	Non	Oui	Non	Non	Non	Ne sait pas	Ne sait pas	Ne sait pas	Ne sait pas	12.25	Moderate Knowledge	Poor Knowledge	7	Moderate Knowledge	9	Moderate Knowledge	3	Poor Knowledge
Maladies transmises par arthropodes	Oui	Oui	Non	Oui	Ne sait pas	Ne sait pas	Ne sait pas	Ne sait pas	Oui	Ne sait pas	Ne sait pas	Non	Ne sait pas	Oui	Non	Non	Ne sait pas	Oui	Ne sait pas	Ne sait pas	Oui	Oui	Ne sait pas	Ne sait pas	Oui	Oui	Ne sait pas	Ne sait pas	Non	Oui	Oui	Non	Oui	Ne sait pas	Ne sait pas	Ne sait pas	Ne sait pas	Oui	9.5	Low Knowledge	Poor Knowledge	4	Poor Knowledge	7	Moderate Knowledge	4	Poor Knowledge
Maladies transmises par arthropodes	Oui	Ne sait pas	Oui	Oui	Ne sait pas	Oui	Ne sait pas	Non	Non	Oui	Non	Oui	Oui	Ne sait pas	Ne sait pas	Non	Oui	Ne sait pas	Oui	Ne sait pas	Oui	Oui	Oui	Non	Ne sait pas	Oui	Ne sait pas	Oui	Non	Oui	Oui	Non	Non	Oui	Ne sait pas	Non	Ne sait pas	Oui	12.25	Moderate Knowledge	Poor Knowledge	11	Good knowledge	7	Moderate Knowledge	5	Poor Knowledge
Maladies transmises par animaux brousse	Non	Non	Ne sait pas	Oui	Non	Oui	Non	Non	Oui	Oui	Oui	Oui	Ne sait pas	Non	Oui	Non	Ne sait pas	Ne sait pas	Oui	Oui	Non	Non	Non	Non	Non	Non	Non	Non	Non	Oui	Oui	Non	Non	Non	Ne sait pas	Ne sait pas	Ne sait pas	Oui	10.75	Moderate Knowledge	Poor Knowledge	9	Moderate Knowledge	7	Moderate Knowledge	3	Poor Knowledge
Maladies transmises par arthropodes	Non	Oui	Non	Oui	Ne sait pas	Oui	Ne sait pas	Ne sait pas	Oui	Oui	Non	Oui	Oui	Oui	Non	Non	Oui	Oui	Non	Ne sait pas	Oui	Oui	Ne sait pas	Non	Ne sait pas	Ne sait pas	Ne sait pas	Oui	Non	Oui	Oui	Oui	Non	Non	Ne sait pas	Ne sait pas	Ne sait pas	Oui	14.5	Moderate Knowledge	Poor Knowledge	10	Good knowledge	9	Moderate Knowledge	4	Poor Knowledge
Maladies transmises par animaux brousse	Non	Non	Oui	Oui	Ne sait pas	Ne sait pas	Ne sait pas	Oui	Oui	Oui	Oui	Non	Oui	Oui	Oui	Non	Ne sait pas	Ne sait pas	Oui	Ne sait pas	Ne sait pas	Ne sait pas	Ne sait pas	Ne sait pas	Oui	Oui	Ne sait pas	Oui	Non	Oui	Oui	Non	Non	Non	Non	Non	Non	Oui	12	Moderate Knowledge	Poor Knowledge	6	Moderate Knowledge	7	Moderate Knowledge	5	Poor Knowledge
Maladies transmises par arthropodes	Non	Oui	Oui	Ne sait pas	Ne sait pas	Oui	Ne sait pas	Ne sait pas	Ne sait pas	Ne sait pas	Oui	Non	Oui	Ne sait pas	Oui	Non	Oui	Ne sait pas	Ne sait pas	Ne sait pas	Oui	Oui	Ne sait pas	Oui	Oui	Ne sait pas	Ne sait pas	Oui	Ne sait pas	Non	Oui	Oui	Oui	Ne sait pas	Ne sait pas	Ne sait pas	Ne sait pas	Oui	8	Low Knowledge	Poor Knowledge	6	Moderate Knowledge	3	Poor Knowledge	6	Moderate Knowledge
Maladies transmises par mouches	Ne sait pas	Ne sait pas	Ne sait pas	Ne sait pas	Ne sait pas	Ne sait pas	Ne sait pas	Ne sait pas	Ne sait pas	Ne sait pas	Ne sait pas	Ne sait pas	Ne sait pas	Ne sait pas	Ne sait pas	Ne sait pas	Ne sait pas	Ne sait pas	Ne sait pas	Ne sait pas	Non	Non	Ne sait pas	Ne sait pas	Ne sait pas	Ne sait pas	Ne sait pas	Oui	Ne sait pas	Oui	Oui	Oui	Oui	Ne sait pas	Ne sait pas	Ne sait pas	Ne sait pas	Oui	2.5	Low Knowledge	Poor Knowledge	0	Poor Knowledge	2	Poor Knowledge	2	Poor Knowledge
Maladies transmises par animaux brousse	Oui	Oui	Oui	Ne sait pas	Non	Non	Ne sait pas	Oui	Non	Non	Non	Non	Oui	Oui	Ne sait pas	Oui	Ne sait pas	Ne sait pas	Ne sait pas	Ne sait pas	Non	Non	Oui	Oui	Non	Non	Non	Oui	Ne sait pas	Oui	Ne sait pas	Ne sait pas	Ne sait pas	Ne sait pas	Oui	Ne sait pas	Oui	Oui	8	Low Knowledge	Poor Knowledge	6	Moderate Knowledge	3	Poor Knowledge	5	Poor Knowledge
Maladies transmises par mouches	Oui	Oui	Non	Ne sait pas	Ne sait pas	Ne sait pas	Oui	Oui	Oui	Ne sait pas	Ne sait pas	Oui	Oui	Ne sait pas	Oui	Oui	Ne sait pas	Ne sait pas	Ne sait pas	Ne sait pas	Oui	Ne sait pas	Ne sait pas	Ne sait pas	Ne sait pas	Ne sait pas	Ne sait pas	Oui	Oui	Oui	Oui	Oui	Oui	Oui	Ne sait pas	Ne sait pas	Ne sait pas	Oui	6.75	Low Knowledge	Poor Knowledge	3	Poor Knowledge	4	Poor Knowledge	3	Poor Knowledge
Maladies transmises par mouches	Oui	Non	Non	Ne sait pas	Ne sait pas	Ne sait pas	Oui	Oui	Ne sait pas	Ne sait pas	Ne sait pas	Oui	Oui	Ne sait pas	Oui	Oui	Oui	Oui	Oui	Oui	Oui	Ne sait pas	Ne sait pas	Oui	Ne sait pas	Ne sait pas	Ne sait pas	Oui	Oui	Oui	Oui	Oui	Oui	Oui	Ne sait pas	Ne sait pas	Ne sait pas	Oui	7	Low Knowledge	Poor Knowledge	2	Poor Knowledge	8	Moderate Knowledge	4	Poor Knowledge
Maladies transmises par arthropodes	Oui	Oui	Oui	Oui	Non	Oui	Non	Ne sait pas	Ne sait pas	Oui	Oui	Oui	Oui	Non	Non	Non	Ne sait pas	Ne sait pas	Ne sait pas	Ne sait pas	Ne sait pas	Ne sait pas	Ne sait pas	Ne sait pas	Ne sait pas	Ne sait pas	Ne sait pas	Ne sait pas	Ne sait pas	Ne sait pas	Ne sait pas	Ne sait pas	Ne sait pas	Ne sait pas	Ne sait pas	Ne sait pas	Ne sait pas	Ne sait pas	7.25	Low Knowledge	Poor Knowledge	10	Good knowledge	1	Poor Knowledge	0	Poor Knowledge
Maladies transmises par arthropodes	Ne sait pas	Oui	Ne sait pas	Oui	Ne sait pas	Ne sait pas	Oui	Ne sait pas	Ne sait pas	Ne sait pas	Oui	Oui	Oui	Oui	Oui	Non	Oui	Ne sait pas	Ne sait pas	Ne sait pas	Ne sait pas	Ne sait pas	Oui	Ne sait pas	Oui	Ne sait pas	Oui	Ne sait pas	Ne sait pas	Oui	Oui	Non	Oui	Non	Ne sait pas	Ne sait pas	Ne sait pas	Oui	10.25	Moderate Knowledge	Poor Knowledge	5	Poor Knowledge	6	Moderate Knowledge	3	Poor Knowledge
Maladies transmises par animaux brousse	Oui	Ne sait pas	Ne sait pas	Ne sait pas	Non	Non	Ne sait pas	Ne sait pas	Ne sait pas	Ne sait pas	Oui	Ne sait pas	Ne sait pas	Oui	Ne sait pas	Ne sait pas	Ne sait pas	Ne sait pas	Ne sait pas	Ne sait pas	Oui	Ne sait pas	Ne sait pas	Ne sait pas	Ne sait pas	Ne sait pas	Ne sait pas	Non	Ne sait pas	Ne sait pas	Ne sait pas	Oui	Oui	Oui	Ne sait pas	Ne sait pas	Oui	Ne sait pas	1.5	Low Knowledge	Poor Knowledge	1	Poor Knowledge	2	Poor Knowledge	1	Poor Knowledge
Maladies transmises par mouches	Ne sait pas	Ne sait pas	Ne sait pas	Ne sait pas	Ne sait pas	Ne sait pas	Ne sait pas	Ne sait pas	Ne sait pas	Ne sait pas	Ne sait pas	Ne sait pas	Ne sait pas	Ne sait pas	Ne sait pas	Ne sait pas	Ne sait pas	Ne sait pas	Ne sait pas	Ne sait pas	Ne sait pas	Ne sait pas	Ne sait pas	Oui	Ne sait pas	Ne sait pas	Ne sait pas	Oui	Ne sait pas	Ne sait pas	Ne sait pas	Ne sait pas	Ne sait pas	Ne sait pas	Ne sait pas	Ne sait pas	Ne sait pas	Ne sait pas	0.5	Low Knowledge	Poor Knowledge	0	Poor Knowledge	0	Poor Knowledge	2	Poor Knowledge
Maladies transmises par animaux brousse	Ne sait pas	Ne sait pas	Ne sait pas	Ne sait pas	Ne sait pas	Ne sait pas	Ne sait pas	Ne sait pas	Ne sait pas	Ne sait pas	Ne sait pas	Ne sait pas	Ne sait pas	Ne sait pas	Ne sait pas	Ne sait pas	Ne sait pas	Ne sait pas	Ne sait pas	Ne sait pas	Ne sait pas	Ne sait pas	Ne sait pas	Ne sait pas	Ne sait pas	Ne sait pas	Ne sait pas	Ne sait pas	Ne sait pas	Ne sait pas	Ne sait pas	Ne sait pas	Ne sait pas	Ne sait pas	Ne sait pas	Ne sait pas	Ne sait pas	Ne sait pas	0	Low Knowledge	Poor Knowledge	0	Poor Knowledge	0	Poor Knowledge	0	Poor Knowledge
Maladies transmises par volailles	Non	Oui	Oui	Non	Oui	Non	Oui	Ne sait pas	Non	Oui	Oui	Oui	Oui	Oui	Non	Non	Oui	Oui	Oui	Oui	Oui	Oui	Non	Oui	Oui	Non	Non	Oui	Oui	Non	Oui	Oui	Non	Oui	Oui	Oui	Oui	Oui	12.75	Moderate Knowledge	Poor Knowledge	7	Moderate Knowledge	9	Moderate Knowledge	9	Moderate Knowledge
Maladies transmises par arthropodes	Ne sait pas	Ne sait pas	Ne sait pas	Ne sait pas	Ne sait pas	Ne sait pas	Ne sait pas	Ne sait pas	Ne sait pas	Ne sait pas	Ne sait pas	Oui	Ne sait pas	Ne sait pas	Ne sait pas	Ne sait pas	Ne sait pas	Ne sait pas	Ne sait pas	Ne sait pas	Ne sait pas	Ne sait pas	Ne sait pas	Ne sait pas	Ne sait pas	Ne sait pas	Ne sait pas	Ne sait pas	Ne sait pas	Ne sait pas	Ne sait pas	Ne sait pas	Ne sait pas	Ne sait pas	Ne sait pas	Ne sait pas	Ne sait pas	Oui	2.25	Low Knowledge	Poor Knowledge	2	Poor Knowledge	0	Poor Knowledge	1	Poor Knowledge
Maladies transmises par volailles	Non	Ne sait pas	Oui	Non	Non	Non	Oui	Ne sait pas	Ne sait pas	Ne sait pas	Ne sait pas	Non	Ne sait pas	Oui	Oui	Ne sait pas	Oui	Oui	Non	Oui	Oui	Ne sait pas	Ne sait pas	Non	Oui	Non	Non	Non	Ne sait pas	Ne sait pas	Ne sait pas	Ne sait pas	Ne sait pas	Ne sait pas	Non	Non	Non	Non	5.25	Low Knowledge	Poor Knowledge	3	Poor Knowledge	5	Poor Knowledge	5	Poor Knowledge
Maladies transmises par volailles	Non	Ne sait pas	Oui	Non	Non	Non	Non	Non	Oui	Non	Oui	Oui	Oui	Ne sait pas	Oui	Oui	Ne sait pas	Ne sait pas	Oui	Oui	Non	Non	Non	Non	Non	Non	Non	Oui	Oui	Ne sait pas	Oui	Non	Non	Ne sait pas	Ne sait pas	Non	Non	Oui	10.75	Moderate Knowledge	Poor Knowledge	7	Moderate Knowledge	6	Moderate Knowledge	6	Moderate Knowledge
Maladies transmises par mouches	Ne sait pas	Non	Oui	Ne sait pas	Ne sait pas	Ne sait pas	Ne sait pas	Ne sait pas	Oui	Oui	Oui	Oui	Oui	Ne sait pas	Oui	Oui	Oui	Oui	Non	Ne sait pas	Oui	Ne sait pas	Ne sait pas	Oui	Ne sait pas	Ne sait pas	Ne sait pas	Ne sait pas	Oui	Ne sait pas	Ne sait pas	Ne sait pas	Oui	Oui	Ne sait pas	Ne sait pas	Ne sait pas	Oui	5.5	Low Knowledge	Poor Knowledge	4	Poor Knowledge	4	Poor Knowledge	3	Poor Knowledge
Maladies transmises par arthropodes	Ne sait pas	Ne sait pas	Ne sait pas	Ne sait pas	Ne sait pas	Ne sait pas	Oui	Ne sait pas	Ne sait pas	Ne sait pas	Oui	Ne sait pas	Ne sait pas	Ne sait pas	Ne sait pas	Ne sait pas	Ne sait pas	Oui	Ne sait pas	Ne sait pas	Ne sait pas	Oui	Ne sait pas	Ne sait pas	Ne sait pas	Ne sait pas	Ne sait pas	Oui	Ne sait pas	Ne sait pas	Ne sait pas	Ne sait pas	Ne sait pas	Ne sait pas	Ne sait pas	Ne sait pas	Oui	Oui	2	Low Knowledge	Poor Knowledge	1	Poor Knowledge	1	Poor Knowledge	3	Poor Knowledge
Maladies transmises par arthropodes	Non	Oui	Oui	Ne sait pas	Oui	Ne sait pas	Non	Oui	Oui	Oui	Non	Non	Oui	Oui	Non	Oui	Non	Oui	Oui	Oui	Oui	Oui	Oui	Oui	Non	Ne sait pas	Oui	Oui	Oui	Oui	Oui	Non	Non	Non	Ne sait pas	Ne sait pas	Ne sait pas	Oui	16	Moderate Knowledge	Good Knowledge	8	Moderate Knowledge	12	Good knowledge	6	Moderate Knowledge
Maladies transmises par arthropodes	Ne sait pas	Ne sait pas	Oui	Ne sait pas	Ne sait pas	Ne sait pas	Ne sait pas	Ne sait pas	Ne sait pas	Ne sait pas	Ne sait pas	Non	Oui	Ne sait pas	Ne sait pas	Ne sait pas	Ne sait pas	Ne sait pas	Ne sait pas	Ne sait pas	Oui	Oui	Oui	Oui	Oui	Ne sait pas	Ne sait pas	Ne sait pas	Ne sait pas	Oui	Ne sait pas	Ne sait pas	Ne sait pas	Ne sait pas	Ne sait pas	Ne sait pas	Ne sait pas	Oui	5.25	Low Knowledge	Poor Knowledge	3	Poor Knowledge	2	Poor Knowledge	5	Poor Knowledge
Maladies transmises par arthropodes	Non	Non	Oui	Ne sait pas	Non	Oui	Ne sait pas	Oui	Oui	Oui	Oui	Oui	Oui	Ne sait pas	Ne sait pas	Non	Oui	Oui	Oui	Oui	Non	Oui	Oui	Oui	Ne sait pas	Ne sait pas	Oui	Oui	Non	Oui	Oui	Ne sait pas	Non	Non	Ne sait pas	Ne sait pas	Ne sait pas	Oui	13	Moderate Knowledge	Poor Knowledge	9	Moderate Knowledge	8	Moderate Knowledge	5	Poor Knowledge
Maladies transmises par arthropodes	Non	Oui	Oui	Oui	Non	Oui	Oui	Non	Non	Non	Non	Non	Ne sait pas	Oui	Ne sait pas	Non	Oui	Oui	Oui	Ne sait pas	Oui	Oui	Oui	Oui	Oui	Non	Non	Oui	Oui	Oui	Oui	Ne sait pas	Non	Oui	Ne sait pas	Ne sait pas	Ne sait pas	Oui	12	Moderate Knowledge	Poor Knowledge	10	Good knowledge	8	Moderate Knowledge	7	Moderate Knowledge
Maladies transmises par arthropodes	Non	Non	Non	Oui	Non	Non	Non	Non	Non	Non	Non	Non	Oui	Non	Oui	Ne sait pas	Oui	Oui	Non	Ne sait pas	Oui	Oui	Oui	Oui	Ne sait pas	Ne sait pas	Ne sait pas	Ne sait pas	Non	Ne sait pas	Oui	Ne sait pas	Non	Ne sait pas	Oui	Ne sait pas	Ne sait pas	Oui	9.25	Low Knowledge	Poor Knowledge	10	Good knowledge	5	Poor Knowledge	5	Poor Knowledge
Maladies transmises par animaux brousse	Non	Non	Non	Ne sait pas	Non	Oui	Non	Oui	Non	Oui	Oui	Non	Non	Oui	Oui	Non	Oui	Ne sait pas	Oui	Oui	Non	Non	Non	Non	Ne sait pas	Ne sait pas	Ne sait pas	Oui	Non	Oui	Oui	Non	Non	Non	Ne sait pas	Ne sait pas	Ne sait pas	Oui	10.75	Moderate Knowledge	Poor Knowledge	7	Moderate Knowledge	9	Moderate Knowledge	3	Poor Knowledge
Maladies transmises par arthropodes	Non	Oui	Non	Ne sait pas	Ne sait pas	Ne sait pas	Ne sait pas	Ne sait pas	Ne sait pas	Ne sait pas	Ne sait pas	Ne sait pas	Ne sait pas	Ne sait pas	Ne sait pas	Ne sait pas	Ne sait pas	Ne sait pas	Ne sait pas	Ne sait pas	Oui	Oui	Non	Oui	Oui	Ne sait pas	Oui	Oui	Ne sait pas	Ne sait pas	Oui	Ne sait pas	Non	Ne sait pas	Ne sait pas	Ne sait pas	Ne sait pas	Oui	7	Low Knowledge	Poor Knowledge	3	Poor Knowledge	3	Poor Knowledge	8	Moderate Knowledge
Maladies transmises par arthropodes	Oui	Ne sait pas	Oui	Oui	Oui	Oui	Oui	Oui	Ne sait pas	Non	Ne sait pas	Ne sait pas	Oui	Oui	Ne sait pas	Non	Oui	Ne sait pas	Non	Non	Ne sait pas	Non	Oui	Oui	Non	Non	Non	Oui	Oui	Ne sait pas	Ne sait pas	Oui	Oui	Oui	Ne sait pas	Non	Oui	Oui	6	Low Knowledge	Poor Knowledge	5	Poor Knowledge	2	Poor Knowledge	5	Poor Knowledge
Maladies transmises par animaux brousse	Ne sait pas	Oui	Ne sait pas	Ne sait pas	Ne sait pas	Ne sait pas	Non	Ne sait pas	Ne sait pas	Ne sait pas	Ne sait pas	Ne sait pas	Oui	Oui	Non	Non	Ne sait pas	Ne sait pas	Ne sait pas	Ne sait pas	Ne sait pas	Ne sait pas	Ne sait pas	Ne sait pas	Ne sait pas	Ne sait pas	Ne sait pas	Ne sait pas	Ne sait pas	Ne sait pas	Ne sait pas	Ne sait pas	Ne sait pas	Ne sait pas	Ne sait pas	Ne sait pas	Ne sait pas	Ne sait pas	4.25	Low Knowledge	Poor Knowledge	3	Poor Knowledge	2	Poor Knowledge	0	Poor Knowledge
Maladies transmises par arthropodes	Non	Oui	Ne sait pas	Oui	Ne sait pas	Ne sait pas	Ne sait pas	Ne sait pas	Oui	Ne sait pas	Ne sait pas	Non	Non	Oui	Non	Non	Oui	Oui	Ne sait pas	Ne sait pas	Non	Oui	Ne sait pas	Oui	Oui	Ne sait pas	Ne sait pas	Oui	Non	Ne sait pas	Oui	Ne sait pas	Ne sait pas	Non	Ne sait pas	Ne sait pas	Ne sait pas	Oui	10	Low Knowledge	Poor Knowledge	5	Poor Knowledge	6	Moderate Knowledge	5	Poor Knowledge
Maladies transmises par arthropodes	Ne sait pas	Ne sait pas	Ne sait pas	Ne sait pas	Ne sait pas	Ne sait pas	Ne sait pas	Oui	Ne sait pas	Ne sait pas	Ne sait pas	Ne sait pas	Ne sait pas	Ne sait pas	Oui	Oui	Ne sait pas	Ne sait pas	Ne sait pas	Ne sait pas	Oui	Ne sait pas	Ne sait pas	Ne sait pas	Ne sait pas	Ne sait pas	Ne sait pas	Oui	Non	Ne sait pas	Non	Ne sait pas	Non	Non	Ne sait pas	Ne sait pas	Ne sait pas	Oui	5.75	Low Knowledge	Poor Knowledge	2	Poor Knowledge	4	Poor Knowledge	3	Poor Knowledge

## Sheet: Attitudes
arbov_sp	risk_arbov	prev_arbov	diag_arbov	ttt_atb	ttt_antalgiq	ttt_ARV	ttt_AINS	attitud_scoreglobal	attitud_score_classe	score_attitud_ampleur	attitud_ampleur_classe	score_attitud_dcprevent	attitud_dcprevent_classe	score_attitud_ttt	attitud_ttt_classe
disagree	agree	agree	disagree	don't know	don't know	don't know	don't know	2	Negative attitude	1	Low attitude	1	Negative attitude	0	Negative attitude
disagree	agree	disagree	disagree	don't know	don't know	disagree	don't know	2	Negative attitude	1	Low attitude	0	Negative attitude	1	Negative attitude
agree	agree	don't know	agree	don't know	don't know	don't know	don't know	3	Negative attitude	2	Good attitude	1	Negative attitude	0	Negative attitude
don't know	don't know	don't know	disagree	don't know	don't know	don't know	don't know	0	Negative attitude	0	Low attitude	0	Negative attitude	0	Negative attitude
don't know	don't know	don't know	disagree	don't know	don't know	don't know	don't know	0	Negative attitude	0	Low attitude	0	Negative attitude	0	Negative attitude
agree	agree	agree	agree	disagree	disagree	disagree	disagree	6	Negative attitude	2	Good attitude	2	Positive attitude	2	Negative attitude
agree	don't know	agree	disagree	disagree	don't know	don't know	don't know	3	Negative attitude	1	Low attitude	1	Negative attitude	1	Negative attitude
don't know	don't know	don't know	disagree	don't know	don't know	don't know	don't know	0	Negative attitude	0	Low attitude	0	Negative attitude	0	Negative attitude
don't know	don't know	don't know	disagree	don't know	don't know	don't know	don't know	0	Negative attitude	0	Low attitude	0	Negative attitude	0	Negative attitude
don't know	don't know	don't know	disagree	disagree	disagree	agree	disagree	1	Negative attitude	0	Low attitude	0	Negative attitude	1	Negative attitude
don't know	don't know	don't know	disagree	don't know	don't know	don't know	don't know	0	Negative attitude	0	Low attitude	0	Negative attitude	0	Negative attitude
agree	don't know	agree	disagree	agree	agree	agree	agree	4	Negative attitude	1	Low attitude	1	Negative attitude	2	Negative attitude
don't know	don't know	don't know	disagree	don't know	don't know	don't know	don't know	0	Negative attitude	0	Low attitude	0	Negative attitude	0	Negative attitude
disagree	agree	agree	disagree	agree	agree	agree	don't know	3	Negative attitude	1	Low attitude	1	Negative attitude	1	Negative attitude
agree	agree	don't know	agree	agree	don't know	agree	agree	4	Negative attitude	2	Good attitude	1	Negative attitude	1	Negative attitude
agree	agree	agree	agree	agree	don't know	agree	agree	5	Negative attitude	2	Good attitude	2	Positive attitude	1	Negative attitude
agree	agree	agree	disagree	agree	agree	agree	agree	5	Negative attitude	2	Good attitude	1	Negative attitude	2	Negative attitude
agree	agree	agree	agree	agree	agree	agree	disagree	5	Negative attitude	2	Good attitude	2	Positive attitude	1	Negative attitude
agree	agree	agree	agree	disagree	agree	agree	disagree	6	Negative attitude	2	Good attitude	2	Positive attitude	2	Negative attitude
agree	agree	agree	disagree	disagree	agree	agree	agree	6	Negative attitude	2	Good attitude	1	Negative attitude	3	Negative attitude
agree	agree	agree	disagree	don't know	agree	disagree	disagree	5	Negative attitude	2	Good attitude	1	Negative attitude	2	Negative attitude
agree	agree	agree	disagree	agree	agree	agree	agree	5	Negative attitude	2	Good attitude	1	Negative attitude	2	Negative attitude
agree	agree	agree	disagree	don't know	agree	don't know	disagree	4	Negative attitude	2	Good attitude	1	Negative attitude	1	Negative attitude
don't know	don't know	don't know	disagree	don't know	don't know	don't know	don't know	0	Negative attitude	0	Low attitude	0	Negative attitude	0	Negative attitude
agree	agree	agree	disagree	agree	agree	agree	agree	5	Negative attitude	2	Good attitude	1	Negative attitude	2	Negative attitude
agree	agree	agree	agree	agree	agree	don't know	don't know	5	Negative attitude	2	Good attitude	2	Positive attitude	1	Negative attitude
don't know	don't know	don't know	disagree	don't know	don't know	don't know	don't know	0	Negative attitude	0	Low attitude	0	Negative attitude	0	Negative attitude
disagree	disagree	agree	disagree	disagree	agree	agree	disagree	3	Negative attitude	0	Low attitude	1	Negative attitude	2	Negative attitude
don't know	don't know	don't know	disagree	don't know	don't know	don't know	don't know	0	Negative attitude	0	Low attitude	0	Negative attitude	0	Negative attitude
agree	agree	agree	disagree	disagree	disagree	disagree	disagree	5	Negative attitude	2	Good attitude	1	Negative attitude	2	Negative attitude
agree	agree	agree	disagree	agree	agree	agree	disagree	4	Negative attitude	2	Good attitude	1	Negative attitude	1	Negative attitude
agree	agree	disagree	agree	agree	agree	disagree	disagree	5	Negative attitude	2	Good attitude	1	Negative attitude	2	Negative attitude
agree	don't know	agree	disagree	agree	don't know	don't know	agree	3	Negative attitude	1	Low attitude	1	Negative attitude	1	Negative attitude
disagree	disagree	disagree	agree	don't know	agree	don't know	don't know	2	Negative attitude	0	Low attitude	1	Negative attitude	1	Negative attitude
disagree	agree	don't know	agree	don't know	agree	don't know	don't know	3	Negative attitude	1	Low attitude	1	Negative attitude	1	Negative attitude
disagree	agree	don't know	disagree	don't know	don't know	don't know	don't know	1	Negative attitude	1	Low attitude	0	Negative attitude	0	Negative attitude
disagree	agree	agree	agree	don't know	don't know	don't know	don't know	3	Negative attitude	1	Low attitude	2	Positive attitude	0	Negative attitude
agree	agree	agree	agree	agree	don't know	don't know	don't know	4	Negative attitude	2	Good attitude	2	Positive attitude	0	Negative attitude
disagree	agree	don't know	disagree	don't know	agree	don't know	don't know	2	Negative attitude	1	Low attitude	0	Negative attitude	1	Negative attitude
disagree	don't know	don't know	disagree	don't know	agree	don't know	don't know	1	Negative attitude	0	Low attitude	0	Negative attitude	1	Negative attitude
disagree	don't know	don't know	agree	don't know	agree	don't know	don't know	2	Negative attitude	0	Low attitude	1	Negative attitude	1	Negative attitude
disagree	don't know	don't know	agree	don't know	agree	don't know	don't know	2	Negative attitude	0	Low attitude	1	Negative attitude	1	Negative attitude
disagree	agree	don't know	agree	don't know	agree	don't know	don't know	3	Negative attitude	1	Low attitude	1	Negative attitude	1	Negative attitude
agree	agree	agree	disagree	agree	agree	agree	agree	5	Negative attitude	2	Good attitude	1	Negative attitude	2	Negative attitude
disagree	agree	agree	disagree	don't know	don't know	don't know	don't know	2	Negative attitude	1	Low attitude	1	Negative attitude	0	Negative attitude
agree	agree	agree	disagree	agree	disagree	disagree	disagree	4	Negative attitude	2	Good attitude	1	Negative attitude	1	Negative attitude
agree	agree	agree	disagree	agree	disagree	disagree	disagree	4	Negative attitude	2	Good attitude	1	Negative attitude	1	Negative attitude
agree	agree	agree	agree	don't know	agree	agree	don't know	5	Negative attitude	2	Good attitude	2	Positive attitude	1	Negative attitude
agree	don't know	agree	agree	agree	agree	agree	agree	5	Negative attitude	1	Low attitude	2	Positive attitude	2	Negative attitude
agree	agree	agree	agree	agree	agree	agree	agree	6	Negative attitude	2	Good attitude	2	Positive attitude	2	Negative attitude
agree	agree	agree	agree	agree	agree	agree	agree	6	Negative attitude	2	Good attitude	2	Positive attitude	2	Negative attitude
agree	don't know	agree	agree	don't know	agree	don't know	don't know	4	Negative attitude	1	Low attitude	2	Positive attitude	1	Negative attitude
agree	agree	agree	disagree	agree	don't know	don't know	don't know	3	Negative attitude	2	Good attitude	1	Negative attitude	0	Negative attitude
agree	agree	agree	agree	agree	agree	agree	agree	6	Negative attitude	2	Good attitude	2	Positive attitude	2	Negative attitude
agree	agree	agree	disagree	don't know	agree	don't know	don't know	4	Negative attitude	2	Good attitude	1	Negative attitude	1	Negative attitude
agree	agree	don't know	disagree	agree	agree	agree	disagree	3	Negative attitude	2	Good attitude	0	Negative attitude	1	Negative attitude
agree	agree	agree	disagree	agree	agree	agree	don't know	4	Negative attitude	2	Good attitude	1	Negative attitude	1	Negative attitude
agree	agree	agree	agree	don't know	don't know	agree	don't know	4	Negative attitude	2	Good attitude	2	Positive attitude	0	Negative attitude
don't know	agree	agree	disagree	don't know	agree	don't know	don't know	3	Negative attitude	1	Low attitude	1	Negative attitude	1	Negative attitude
agree	agree	agree	disagree	disagree	agree	agree	disagree	5	Negative attitude	2	Good attitude	1	Negative attitude	2	Negative attitude
agree	agree	agree	disagree	don't know	don't know	don't know	don't know	3	Negative attitude	2	Good attitude	1	Negative attitude	0	Negative attitude
agree	agree	agree	agree	don't know	don't know	agree	don't know	4	Negative attitude	2	Good attitude	2	Positive attitude	0	Negative attitude
agree	agree	agree	disagree	agree	agree	agree	don't know	4	Negative attitude	2	Good attitude	1	Negative attitude	1	Negative attitude
agree	disagree	agree	agree	don't know	agree	don't know	agree	5	Negative attitude	1	Low attitude	2	Positive attitude	2	Negative attitude
agree	agree	agree	agree	don't know	agree	don't know	don't know	5	Negative attitude	2	Good attitude	2	Positive attitude	1	Negative attitude
don't know	disagree	agree	disagree	don't know	agree	agree	don't know	2	Negative attitude	0	Low attitude	1	Negative attitude	1	Negative attitude
agree	agree	don't know	disagree	don't know	agree	don't know	don't know	3	Negative attitude	2	Good attitude	0	Negative attitude	1	Negative attitude
don't know	don't know	don't know	disagree	don't know	don't know	don't know	don't know	0	Negative attitude	0	Low attitude	0	Negative attitude	0	Negative attitude
don't know	agree	don't know	disagree	don't know	don't know	don't know	don't know	1	Negative attitude	1	Low attitude	0	Negative attitude	0	Negative attitude
agree	disagree	agree	disagree	don't know	agree	don't know	don't know	3	Negative attitude	1	Low attitude	1	Negative attitude	1	Negative attitude
don't know	don't know	don't know	disagree	don't know	don't know	don't know	don't know	0	Negative attitude	0	Low attitude	0	Negative attitude	0	Negative attitude
agree	disagree	agree	disagree	don't know	agree	agree	don't know	3	Negative attitude	1	Low attitude	1	Negative attitude	1	Negative attitude
agree	agree	agree	disagree	don't know	agree	don't know	don't know	4	Negative attitude	2	Good attitude	1	Negative attitude	1	Negative attitude
don't know	don't know	agree	disagree	don't know	agree	don't know	don't know	2	Negative attitude	0	Low attitude	1	Negative attitude	1	Negative attitude
agree	don't know	agree	disagree	don't know	agree	agree	don't know	3	Negative attitude	1	Low attitude	1	Negative attitude	1	Negative attitude
don't know	don't know	don't know	disagree	don't know	don't know	don't know	don't know	0	Negative attitude	0	Low attitude	0	Negative attitude	0	Negative attitude
disagree	disagree	agree	disagree	don't know	don't know	don't know	don't know	1	Negative attitude	0	Low attitude	1	Negative attitude	0	Negative attitude
disagree	disagree	agree	disagree	don't know	don't know	don't know	don't know	1	Negative attitude	0	Low attitude	1	Negative attitude	0	Negative attitude
don't know	agree	disagree	disagree	don't know	agree	don't know	don't know	2	Negative attitude	1	Low attitude	0	Negative attitude	1	Negative attitude
don't know	agree	agree	disagree	don't know	agree	don't know	don't know	3	Negative attitude	1	Low attitude	1	Negative attitude	1	Negative attitude
agree	agree	agree	agree	don't know	don't know	don't know	don't know	4	Negative attitude	2	Good attitude	2	Positive attitude	0	Negative attitude
agree	disagree	agree	disagree	disagree	agree	disagree	disagree	5	Negative attitude	1	Low attitude	1	Negative attitude	3	Negative attitude
agree	agree	agree	disagree	agree	agree	agree	agree	5	Negative attitude	2	Good attitude	1	Negative attitude	2	Negative attitude
don't know	don't know	don't know	disagree	disagree	don't know	don't know	don't know	1	Negative attitude	0	Low attitude	0	Negative attitude	1	Negative attitude
agree	agree	agree	disagree	disagree	disagree	disagree	disagree	5	Negative attitude	2	Good attitude	1	Negative attitude	2	Negative attitude
don't know	agree	agree	disagree	don't know	agree	don't know	don't know	3	Negative attitude	1	Low attitude	1	Negative attitude	1	Negative attitude
disagree	disagree	disagree	disagree	don't know	agree	don't know	don't know	1	Negative attitude	0	Low attitude	0	Negative attitude	1	Negative attitude
agree	don't know	agree	disagree	disagree	disagree	agree	disagree	3	Negative attitude	1	Low attitude	1	Negative attitude	1	Negative attitude
agree	agree	agree	disagree	agree	agree	don't know	don't know	4	Negative attitude	2	Good attitude	1	Negative attitude	1	Negative attitude
agree	agree	agree	agree	agree	disagree	disagree	disagree	5	Negative attitude	2	Good attitude	2	Positive attitude	1	Negative attitude
agree	agree	agree	agree	don't know	don't know	don't know	don't know	4	Negative attitude	2	Good attitude	2	Positive attitude	0	Negative attitude
agree	disagree	agree	agree	don't know	don't know	agree	don't know	3	Negative attitude	1	Low attitude	2	Positive attitude	0	Negative attitude
agree	agree	agree	agree	disagree	agree	disagree	disagree	7	Positive attitude	2	Good attitude	2	Positive attitude	3	Negative attitude
don't know	disagree	don't know	disagree	don't know	don't know	agree	don't know	0	Negative attitude	0	Low attitude	0	Negative attitude	0	Negative attitude
agree	agree	agree	agree	agree	don't know	don't know	don't know	4	Negative attitude	2	Good attitude	2	Positive attitude	0	Negative attitude
agree	agree	agree	disagree	agree	agree	don't know	agree	5	Negative attitude	2	Good attitude	1	Negative attitude	2	Negative attitude
don't know	don't know	don't know	disagree	don't know	agree	don't know	don't know	1	Negative attitude	0	Low attitude	0	Negative attitude	1	Negative attitude
agree	agree	agree	agree	don't know	agree	don't know	don't know	5	Negative attitude	2	Good attitude	2	Positive attitude	1	Negative attitude
agree	agree	agree	disagree	agree	agree	disagree	disagree	5	Negative attitude	2	Good attitude	1	Negative attitude	2	Negative attitude
agree	agree	disagree	agree	agree	don't know	don't know	don't know	3	Negative attitude	2	Good attitude	1	Negative attitude	0	Negative attitude
agree	agree	agree	disagree	don't know	don't know	don't know	don't know	3	Negative attitude	2	Good attitude	1	Negative attitude	0	Negative attitude
agree	agree	agree	disagree	don't know	agree	agree	don't know	4	Negative attitude	2	Good attitude	1	Negative attitude	1	Negative attitude
don't know	don't know	don't know	disagree	disagree	disagree	disagree	disagree	2	Negative attitude	0	Low attitude	0	Negative attitude	2	Negative attitude
agree	agree	agree	agree	don't know	don't know	disagree	don't know	5	Negative attitude	2	Good attitude	2	Positive attitude	1	Negative attitude
disagree	agree	agree	agree	disagree	agree	disagree	disagree	6	Negative attitude	1	Low attitude	2	Positive attitude	3	Negative attitude
agree	agree	agree	agree	don't know	agree	don't know	don't know	5	Negative attitude	2	Good attitude	2	Positive attitude	1	Negative attitude
disagree	agree	agree	disagree	disagree	disagree	don't know	don't know	3	Negative attitude	1	Low attitude	1	Negative attitude	1	Negative attitude
don't know	disagree	agree	disagree	disagree	agree	agree	don't know	3	Negative attitude	0	Low attitude	1	Negative attitude	2	Negative attitude
agree	agree	agree	disagree	don't know	agree	don't know	don't know	4	Negative attitude	2	Good attitude	1	Negative attitude	1	Negative attitude
agree	agree	agree	agree	agree	agree	agree	don't know	5	Negative attitude	2	Good attitude	2	Positive attitude	1	Negative attitude
agree	disagree	agree	disagree	disagree	agree	agree	disagree	4	Negative attitude	1	Low attitude	1	Negative attitude	2	Negative attitude
agree	disagree	agree	agree	agree	don't know	don't know	agree	4	Negative attitude	1	Low attitude	2	Positive attitude	1	Negative attitude
agree	disagree	agree	agree	disagree	don't know	don't know	don't know	4	Negative attitude	1	Low attitude	2	Positive attitude	1	Negative attitude
agree	disagree	agree	agree	disagree	disagree	disagree	disagree	5	Negative attitude	1	Low attitude	2	Positive attitude	2	Negative attitude
agree	agree	disagree	agree	disagree	agree	agree	don't know	5	Negative attitude	2	Good attitude	1	Negative attitude	2	Negative attitude
agree	agree	agree	disagree	agree	agree	agree	disagree	4	Negative attitude	2	Good attitude	1	Negative attitude	1	Negative attitude
agree	agree	agree	agree	disagree	agree	disagree	disagree	7	Positive attitude	2	Good attitude	2	Positive attitude	3	Negative attitude
agree	agree	agree	disagree	agree	agree	agree	don't know	4	Negative attitude	2	Good attitude	1	Negative attitude	1	Negative attitude
agree	agree	agree	disagree	agree	don't know	don't know	don't know	3	Negative attitude	2	Good attitude	1	Negative attitude	0	Negative attitude
agree	don't know	don't know	disagree	don't know	don't know	don't know	don't know	1	Negative attitude	1	Low attitude	0	Negative attitude	0	Negative attitude
agree	agree	agree	disagree	don't know	agree	don't know	don't know	4	Negative attitude	2	Good attitude	1	Negative attitude	1	Negative attitude
agree	agree	agree	agree	agree	agree	disagree	disagree	6	Negative attitude	2	Good attitude	2	Positive attitude	2	Negative attitude
agree	agree	agree	disagree	agree	don't know	agree	don't know	3	Negative attitude	2	Good attitude	1	Negative attitude	0	Negative attitude
agree	agree	agree	disagree	disagree	agree	disagree	agree	7	Positive attitude	2	Good attitude	1	Negative attitude	4	Positive attitude
don't know	disagree	agree	disagree	don't know	agree	agree	disagree	2	Negative attitude	0	Low attitude	1	Negative attitude	1	Negative attitude
agree	agree	agree	disagree	don't know	agree	agree	don't know	4	Negative attitude	2	Good attitude	1	Negative attitude	1	Negative attitude
agree	agree	agree	agree	don't know	agree	don't know	don't know	5	Negative attitude	2	Good attitude	2	Positive attitude	1	Negative attitude
disagree	agree	agree	disagree	don't know	agree	don't know	don't know	3	Negative attitude	1	Low attitude	1	Negative attitude	1	Negative attitude
agree	agree	agree	agree	don't know	agree	agree	don't know	5	Negative attitude	2	Good attitude	2	Positive attitude	1	Negative attitude
agree	agree	agree	disagree	agree	agree	don't know	don't know	4	Negative attitude	2	Good attitude	1	Negative attitude	1	Negative attitude
disagree	disagree	don't know	disagree	disagree	disagree	don't know	don't know	1	Negative attitude	0	Low attitude	0	Negative attitude	1	Negative attitude
disagree	agree	agree	disagree	don't know	don't know	agree	don't know	2	Negative attitude	1	Low attitude	1	Negative attitude	0	Negative attitude
agree	agree	agree	disagree	agree	agree	agree	don't know	4	Negative attitude	2	Good attitude	1	Negative attitude	1	Negative attitude
agree	disagree	agree	agree	don't know	don't know	disagree	don't know	4	Negative attitude	1	Low attitude	2	Positive attitude	1	Negative attitude
agree	agree	agree	agree	disagree	agree	agree	agree	7	Positive attitude	2	Good attitude	2	Positive attitude	3	Negative attitude
don't know	agree	agree	disagree	don't know	don't know	agree	don't know	2	Negative attitude	1	Low attitude	1	Negative attitude	0	Negative attitude
agree	agree	don't know	agree	don't know	agree	agree	disagree	4	Negative attitude	2	Good attitude	1	Negative attitude	1	Negative attitude
agree	disagree	agree	disagree	disagree	agree	agree	disagree	4	Negative attitude	1	Low attitude	1	Negative attitude	2	Negative attitude
agree	agree	agree	disagree	don't know	agree	don't know	don't know	4	Negative attitude	2	Good attitude	1	Negative attitude	1	Negative attitude
agree	agree	don't know	agree	agree	agree	agree	agree	5	Negative attitude	2	Good attitude	1	Negative attitude	2	Negative attitude
agree	agree	agree	disagree	don't know	agree	don't know	agree	5	Negative attitude	2	Good attitude	1	Negative attitude	2	Negative attitude
agree	agree	agree	disagree	don't know	agree	don't know	don't know	4	Negative attitude	2	Good attitude	1	Negative attitude	1	Negative attitude
disagree	agree	agree	disagree	disagree	agree	agree	disagree	4	Negative attitude	1	Low attitude	1	Negative attitude	2	Negative attitude
agree	agree	agree	agree	don't know	agree	agree	agree	6	Negative attitude	2	Good attitude	2	Positive attitude	2	Negative attitude
agree	disagree	agree	agree	don't know	agree	don't know	don't know	4	Negative attitude	1	Low attitude	2	Positive attitude	1	Negative attitude
agree	agree	agree	disagree	don't know	agree	agree	agree	5	Negative attitude	2	Good attitude	1	Negative attitude	2	Negative attitude
don't know	don't know	don't know	disagree	don't know	don't know	don't know	don't know	0	Negative attitude	0	Low attitude	0	Negative attitude	0	Negative attitude
don't know	don't know	don't know	disagree	don't know	don't know	don't know	don't know	0	Negative attitude	0	Low attitude	0	Negative attitude	0	Negative attitude
agree	disagree	agree	disagree	don't know	agree	agree	don't know	3	Negative attitude	1	Low attitude	1	Negative attitude	1	Negative attitude
agree	agree	agree	disagree	don't know	don't know	agree	don't know	3	Negative attitude	2	Good attitude	1	Negative attitude	0	Negative attitude
don't know	disagree	don't know	disagree	don't know	don't know	don't know	don't know	0	Negative attitude	0	Low attitude	0	Negative attitude	0	Negative attitude
don't know	agree	agree	disagree	don't know	don't know	agree	agree	3	Negative attitude	1	Low attitude	1	Negative attitude	1	Negative attitude
agree	agree	agree	disagree	don't know	agree	don't know	don't know	4	Negative attitude	2	Good attitude	1	Negative attitude	1	Negative attitude
agree	disagree	agree	disagree	disagree	agree	agree	don't know	4	Negative attitude	1	Low attitude	1	Negative attitude	2	Negative attitude
agree	agree	agree	disagree	don't know	agree	don't know	don't know	4	Negative attitude	2	Good attitude	1	Negative attitude	1	Negative attitude
agree	disagree	agree	agree	agree	agree	disagree	agree	6	Negative attitude	1	Low attitude	2	Positive attitude	3	Negative attitude
agree	agree	agree	disagree	disagree	agree	agree	disagree	5	Negative attitude	2	Good attitude	1	Negative attitude	2	Negative attitude
agree	agree	agree	agree	don't know	agree	don't know	don't know	5	Negative attitude	2	Good attitude	2	Positive attitude	1	Negative attitude
agree	agree	agree	agree	don't know	agree	don't know	don't know	5	Negative attitude	2	Good attitude	2	Positive attitude	1	Negative attitude
agree	agree	agree	agree	agree	don't know	agree	don't know	4	Negative attitude	2	Good attitude	2	Positive attitude	0	Negative attitude
agree	disagree	agree	agree	don't know	don't know	don't know	agree	4	Negative attitude	1	Low attitude	2	Positive attitude	1	Negative attitude
disagree	agree	don't know	agree	agree	agree	agree	agree	4	Negative attitude	1	Low attitude	1	Negative attitude	2	Negative attitude
agree	agree	don't know	agree	disagree	agree	agree	disagree	5	Negative attitude	2	Good attitude	1	Negative attitude	2	Negative attitude
agree	agree	agree	disagree	agree	agree	disagree	agree	6	Negative attitude	2	Good attitude	1	Negative attitude	3	Negative attitude
agree	agree	agree	agree	agree	agree	disagree	agree	7	Positive attitude	2	Good attitude	2	Positive attitude	3	Negative attitude
agree	disagree	agree	agree	agree	agree	agree	disagree	4	Negative attitude	1	Low attitude	2	Positive attitude	1	Negative attitude
agree	agree	don't know	agree	disagree	disagree	disagree	disagree	5	Negative attitude	2	Good attitude	1	Negative attitude	2	Negative attitude
don't know	don't know	don't know	disagree	don't know	don't know	don't know	don't know	0	Negative attitude	0	Low attitude	0	Negative attitude	0	Negative attitude
don't know	don't know	don't know	disagree	don't know	don't know	don't know	don't know	0	Negative attitude	0	Low attitude	0	Negative attitude	0	Negative attitude
don't know	don't know	don't know	disagree	don't know	don't know	don't know	don't know	0	Negative attitude	0	Low attitude	0	Negative attitude	0	Negative attitude
agree	disagree	disagree	agree	agree	don't know	agree	agree	3	Negative attitude	1	Low attitude	1	Negative attitude	1	Negative attitude
don't know	agree	agree	agree	agree	don't know	agree	agree	4	Negative attitude	1	Low attitude	2	Positive attitude	1	Negative attitude
agree	agree	agree	agree	don't know	agree	agree	don't know	5	Negative attitude	2	Good attitude	2	Positive attitude	1	Negative attitude
agree	agree	don't know	disagree	don't know	agree	don't know	don't know	3	Negative attitude	2	Good attitude	0	Negative attitude	1	Negative attitude
agree	disagree	disagree	disagree	agree	don't know	agree	agree	2	Negative attitude	1	Low attitude	0	Negative attitude	1	Negative attitude
agree	agree	agree	agree	agree	disagree	agree	don't know	4	Negative attitude	2	Good attitude	2	Positive attitude	0	Negative attitude
agree	agree	agree	disagree	disagree	agree	disagree	agree	7	Positive attitude	2	Good attitude	1	Negative attitude	4	Positive attitude
agree	agree	disagree	disagree	agree	agree	agree	disagree	3	Negative attitude	2	Good attitude	0	Negative attitude	1	Negative attitude
agree	agree	agree	disagree	don't know	don't know	don't know	disagree	3	Negative attitude	2	Good attitude	1	Negative attitude	0	Negative attitude
disagree	agree	agree	agree	don't know	agree	agree	agree	5	Negative attitude	1	Low attitude	2	Positive attitude	2	Negative attitude
agree	agree	agree	agree	agree	agree	disagree	disagree	6	Negative attitude	2	Good attitude	2	Positive attitude	2	Negative attitude
agree	agree	agree	agree	agree	agree	agree	disagree	5	Negative attitude	2	Good attitude	2	Positive attitude	1	Negative attitude
agree	agree	agree	agree	agree	agree	agree	disagree	5	Negative attitude	2	Good attitude	2	Positive attitude	1	Negative attitude
disagree	agree	don't know	agree	agree	agree	don't know	don't know	3	Negative attitude	1	Low attitude	1	Negative attitude	1	Negative attitude
don't know	agree	agree	agree	disagree	agree	disagree	agree	7	Positive attitude	1	Low attitude	2	Positive attitude	4	Positive attitude
disagree	disagree	agree	agree	agree	agree	disagree	don't know	4	Negative attitude	0	Low attitude	2	Positive attitude	2	Negative attitude
agree	agree	agree	disagree	disagree	disagree	agree	agree	5	Negative attitude	2	Good attitude	1	Negative attitude	2	Negative attitude
don't know	agree	agree	agree	disagree	agree	disagree	disagree	6	Negative attitude	1	Low attitude	2	Positive attitude	3	Negative attitude
don't know	agree	agree	disagree	agree	agree	don't know	disagree	3	Negative attitude	1	Low attitude	1	Negative attitude	1	Negative attitude
agree	agree	disagree	disagree	disagree	agree	agree	disagree	4	Negative attitude	2	Good attitude	0	Negative attitude	2	Negative attitude
disagree	don't know	disagree	disagree	disagree	agree	disagree	disagree	3	Negative attitude	0	Low attitude	0	Negative attitude	3	Negative attitude
don't know	don't know	agree	agree	don't know	don't know	don't know	disagree	2	Negative attitude	0	Low attitude	2	Positive attitude	0	Negative attitude
agree	disagree	disagree	disagree	don't know	agree	don't know	agree	3	Negative attitude	1	Low attitude	0	Negative attitude	2	Negative attitude
agree	disagree	agree	agree	agree	don't know	agree	don't know	3	Negative attitude	1	Low attitude	2	Positive attitude	0	Negative attitude
disagree	agree	agree	agree	don't know	agree	don't know	don't know	4	Negative attitude	1	Low attitude	2	Positive attitude	1	Negative attitude
don't know	don't know	don't know	disagree	don't know	agree	don't know	agree	2	Negative attitude	0	Low attitude	0	Negative attitude	2	Negative attitude
don't know	don't know	don't know	disagree	don't know	don't know	don't know	don't know	0	Negative attitude	0	Low attitude	0	Negative attitude	0	Negative attitude
agree	agree	agree	agree	don't know	agree	agree	agree	6	Negative attitude	2	Good attitude	2	Positive attitude	2	Negative attitude
agree	disagree	agree	agree	don't know	don't know	agree	don't know	3	Negative attitude	1	Low attitude	2	Positive attitude	0	Negative attitude
agree	agree	agree	agree	don't know	don't know	agree	don't know	4	Negative attitude	2	Good attitude	2	Positive attitude	0	Negative attitude
agree	agree	agree	agree	don't know	agree	don't know	don't know	5	Negative attitude	2	Good attitude	2	Positive attitude	1	Negative attitude
agree	don't know	agree	agree	don't know	agree	don't know	agree	5	Negative attitude	1	Low attitude	2	Positive attitude	2	Negative attitude
agree	agree	agree	agree	agree	agree	don't know	don't know	5	Negative attitude	2	Good attitude	2	Positive attitude	1	Negative attitude
agree	disagree	disagree	agree	agree	don't know	don't know	don't know	2	Negative attitude	1	Low attitude	1	Negative attitude	0	Negative attitude
agree	agree	agree	agree	agree	agree	disagree	don't know	6	Negative attitude	2	Good attitude	2	Positive attitude	2	Negative attitude
agree	agree	agree	agree	agree	agree	disagree	don't know	6	Negative attitude	2	Good attitude	2	Positive attitude	2	Negative attitude
agree	agree	agree	agree	agree	agree	disagree	don't know	6	Negative attitude	2	Good attitude	2	Positive attitude	2	Negative attitude
agree	don't know	don't know	disagree	don't know	don't know	don't know	disagree	1	Negative attitude	1	Low attitude	0	Negative attitude	0	Negative attitude
agree	agree	agree	disagree	agree	agree	disagree	agree	6	Negative attitude	2	Good attitude	1	Negative attitude	3	Negative attitude
agree	agree	agree	disagree	agree	agree	agree	disagree	4	Negative attitude	2	Good attitude	1	Negative attitude	1	Negative attitude
agree	don't know	agree	agree	agree	agree	disagree	agree	6	Negative attitude	1	Low attitude	2	Positive attitude	3	Negative attitude
agree	agree	disagree	disagree	agree	agree	disagree	agree	5	Negative attitude	2	Good attitude	0	Negative attitude	3	Negative attitude
agree	agree	agree	agree	agree	agree	agree	don't know	5	Negative attitude	2	Good attitude	2	Positive attitude	1	Negative attitude
agree	agree	agree	agree	don't know	agree	don't know	don't know	5	Negative attitude	2	Good attitude	2	Positive attitude	1	Negative attitude
agree	agree	agree	disagree	agree	agree	don't know	don't know	4	Negative attitude	2	Good attitude	1	Negative attitude	1	Negative attitude
agree	agree	agree	agree	agree	agree	disagree	agree	7	Positive attitude	2	Good attitude	2	Positive attitude	3	Negative attitude
agree	agree	agree	disagree	agree	agree	agree	disagree	4	Negative attitude	2	Good attitude	1	Negative attitude	1	Negative attitude
agree	agree	agree	agree	agree	agree	don't know	agree	6	Negative attitude	2	Good attitude	2	Positive attitude	2	Negative attitude
agree	don't know	agree	agree	don't know	don't know	don't know	don't know	3	Negative attitude	1	Low attitude	2	Positive attitude	0	Negative attitude
agree	don't know	don't know	disagree	agree	agree	don't know	don't know	2	Negative attitude	1	Low attitude	0	Negative attitude	1	Negative attitude
agree	agree	don't know	disagree	agree	agree	disagree	agree	5	Negative attitude	2	Good attitude	0	Negative attitude	3	Negative attitude
agree	disagree	disagree	disagree	agree	disagree	agree	disagree	1	Negative attitude	1	Low attitude	0	Negative attitude	0	Negative attitude
agree	disagree	disagree	disagree	agree	agree	agree	disagree	2	Negative attitude	1	Low attitude	0	Negative attitude	1	Negative attitude
disagree	disagree	agree	agree	agree	disagree	agree	disagree	2	Negative attitude	0	Low attitude	2	Positive attitude	0	Negative attitude
agree	agree	agree	agree	agree	agree	disagree	agree	7	Positive attitude	2	Good attitude	2	Positive attitude	3	Negative attitude
agree	agree	agree	agree	disagree	agree	disagree	agree	8	Positive attitude	2	Good attitude	2	Positive attitude	4	Positive attitude
agree	agree	agree	disagree	agree	agree	agree	don't know	4	Negative attitude	2	Good attitude	1	Negative attitude	1	Negative attitude
agree	agree	disagree	disagree	agree	agree	disagree	agree	5	Negative attitude	2	Good attitude	0	Negative attitude	3	Negative attitude
agree	disagree	agree	disagree	agree	agree	agree	disagree	3	Negative attitude	1	Low attitude	1	Negative attitude	1	Negative attitude
agree	agree	agree	agree	agree	agree	agree	disagree	5	Negative attitude	2	Good attitude	2	Positive attitude	1	Negative attitude
agree	agree	disagree	disagree	agree	agree	agree	agree	4	Negative attitude	2	Good attitude	0	Negative attitude	2	Negative attitude
agree	agree	agree	disagree	agree	agree	agree	don't know	4	Negative attitude	2	Good attitude	1	Negative attitude	1	Negative attitude
agree	agree	don't know	agree	agree	agree	disagree	agree	6	Negative attitude	2	Good attitude	1	Negative attitude	3	Negative attitude
agree	agree	agree	agree	agree	disagree	disagree	agree	6	Negative attitude	2	Good attitude	2	Positive attitude	2	Negative attitude
agree	agree	agree	agree	agree	agree	agree	agree	6	Negative attitude	2	Good attitude	2	Positive attitude	2	Negative attitude
agree	agree	agree	disagree	agree	disagree	disagree	agree	5	Negative attitude	2	Good attitude	1	Negative attitude	2	Negative attitude
agree	agree	agree	disagree	agree	agree	disagree	agree	6	Negative attitude	2	Good attitude	1	Negative attitude	3	Negative attitude
agree	agree	disagree	agree	agree	agree	disagree	agree	6	Negative attitude	2	Good attitude	1	Negative attitude	3	Negative attitude
agree	agree	agree	agree	agree	agree	disagree	agree	7	Positive attitude	2	Good attitude	2	Positive attitude	3	Negative attitude
agree	agree	agree	agree	agree	disagree	agree	agree	5	Negative attitude	2	Good attitude	2	Positive attitude	1	Negative attitude
agree	agree	agree	agree	agree	agree	disagree	agree	7	Positive attitude	2	Good attitude	2	Positive attitude	3	Negative attitude
agree	agree	agree	disagree	agree	don't know	don't know	don't know	3	Negative attitude	2	Good attitude	1	Negative attitude	0	Negative attitude
don't know	agree	don't know	disagree	don't know	don't know	don't know	don't know	1	Negative attitude	1	Low attitude	0	Negative attitude	0	Negative attitude
don't know	don't know	don't know	disagree	don't know	don't know	don't know	don't know	0	Negative attitude	0	Low attitude	0	Negative attitude	0	Negative attitude
agree	agree	agree	disagree	agree	agree	agree	don't know	4	Negative attitude	2	Good attitude	1	Negative attitude	1	Negative attitude
agree	agree	agree	disagree	don't know	agree	agree	don't know	4	Negative attitude	2	Good attitude	1	Negative attitude	1	Negative attitude
don't know	agree	agree	disagree	disagree	agree	agree	disagree	4	Negative attitude	1	Low attitude	1	Negative attitude	2	Negative attitude
disagree	disagree	agree	disagree	agree	agree	agree	disagree	2	Negative attitude	0	Low attitude	1	Negative attitude	1	Negative attitude
agree	don't know	don't know	disagree	don't know	don't know	don't know	don't know	1	Negative attitude	1	Low attitude	0	Negative attitude	0	Negative attitude
disagree	agree	agree	disagree	agree	agree	agree	disagree	3	Negative attitude	1	Low attitude	1	Negative attitude	1	Negative attitude
don't know	don't know	don't know	disagree	don't know	don't know	don't know	don't know	0	Negative attitude	0	Low attitude	0	Negative attitude	0	Negative attitude
don't know	agree	agree	disagree	don't know	don't know	don't know	don't know	2	Negative attitude	1	Low attitude	1	Negative attitude	0	Negative attitude
agree	agree	don't know	disagree	don't know	don't know	don't know	don't know	2	Negative attitude	2	Good attitude	0	Negative attitude	0	Negative attitude
agree	agree	agree	agree	don't know	agree	agree	don't know	5	Negative attitude	2	Good attitude	2	Positive attitude	1	Negative attitude
agree	agree	agree	agree	don't know	agree	agree	agree	6	Negative attitude	2	Good attitude	2	Positive attitude	2	Negative attitude
agree	agree	agree	agree	agree	agree	agree	don't know	5	Negative attitude	2	Good attitude	2	Positive attitude	1	Negative attitude
agree	don't know	don't know	disagree	agree	don't know	don't know	don't know	1	Negative attitude	1	Low attitude	0	Negative attitude	0	Negative attitude
agree	agree	agree	agree	don't know	agree	agree	agree	6	Negative attitude	2	Good attitude	2	Positive attitude	2	Negative attitude
agree	agree	agree	disagree	disagree	agree	agree	disagree	5	Negative attitude	2	Good attitude	1	Negative attitude	2	Negative attitude
don't know	don't know	don't know	disagree	don't know	don't know	don't know	don't know	0	Negative attitude	0	Low attitude	0	Negative attitude	0	Negative attitude
don't know	agree	agree	disagree	don't know	don't know	don't know	agree	3	Negative attitude	1	Low attitude	1	Negative attitude	1	Negative attitude
agree	agree	don't know	disagree	disagree	agree	agree	disagree	4	Negative attitude	2	Good attitude	0	Negative attitude	2	Negative attitude
agree	agree	don't know	disagree	don't know	don't know	don't know	don't know	2	Negative attitude	2	Good attitude	0	Negative attitude	0	Negative attitude
agree	agree	agree	disagree	agree	agree	agree	agree	5	Negative attitude	2	Good attitude	1	Negative attitude	2	Negative attitude
agree	agree	agree	agree	disagree	agree	don't know	agree	7	Positive attitude	2	Good attitude	2	Positive attitude	3	Negative attitude
agree	agree	agree	disagree	agree	agree	agree	disagree	4	Negative attitude	2	Good attitude	1	Negative attitude	1	Negative attitude
agree	don't know	agree	disagree	disagree	agree	agree	don't know	4	Negative attitude	1	Low attitude	1	Negative attitude	2	Negative attitude
agree	agree	don't know	disagree	don't know	don't know	don't know	don't know	2	Negative attitude	2	Good attitude	0	Negative attitude	0	Negative attitude
agree	agree	agree	disagree	disagree	agree	agree	agree	6	Negative attitude	2	Good attitude	1	Negative attitude	3	Negative attitude
agree	agree	agree	disagree	don't know	don't know	agree	don't know	3	Negative attitude	2	Good attitude	1	Negative attitude	0	Negative attitude
agree	agree	agree	disagree	don't know	disagree	don't know	don't know	3	Negative attitude	2	Good attitude	1	Negative attitude	0	Negative attitude
agree	agree	agree	agree	don't know	don't know	don't know	don't know	4	Negative attitude	2	Good attitude	2	Positive attitude	0	Negative attitude
agree	agree	agree	disagree	don't know	don't know	agree	don't know	3	Negative attitude	2	Good attitude	1	Negative attitude	0	Negative attitude
agree	agree	agree	disagree	don't know	agree	don't know	don't know	4	Negative attitude	2	Good attitude	1	Negative attitude	1	Negative attitude
agree	agree	agree	disagree	agree	agree	don't know	disagree	4	Negative attitude	2	Good attitude	1	Negative attitude	1	Negative attitude
agree	disagree	agree	agree	disagree	agree	don't know	disagree	5	Negative attitude	1	Low attitude	2	Positive attitude	2	Negative attitude
agree	agree	agree	disagree	disagree	disagree	agree	disagree	4	Negative attitude	2	Good attitude	1	Negative attitude	1	Negative attitude
don't know	disagree	agree	disagree	agree	agree	agree	agree	3	Negative attitude	0	Low attitude	1	Negative attitude	2	Negative attitude
agree	agree	agree	agree	don't know	agree	agree	don't know	5	Negative attitude	2	Good attitude	2	Positive attitude	1	Negative attitude
agree	agree	agree	disagree	disagree	don't know	disagree	don't know	5	Negative attitude	2	Good attitude	1	Negative attitude	2	Negative attitude
agree	disagree	agree	disagree	don't know	don't know	agree	agree	3	Negative attitude	1	Low attitude	1	Negative attitude	1	Negative attitude
agree	disagree	agree	disagree	don't know	don't know	agree	agree	3	Negative attitude	1	Low attitude	1	Negative attitude	1	Negative attitude
agree	agree	agree	disagree	agree	agree	don't know	disagree	4	Negative attitude	2	Good attitude	1	Negative attitude	1	Negative attitude
agree	disagree	agree	disagree	don't know	don't know	don't know	don't know	2	Negative attitude	1	Low attitude	1	Negative attitude	0	Negative attitude
agree	disagree	disagree	agree	don't know	agree	agree	disagree	3	Negative attitude	1	Low attitude	1	Negative attitude	1	Negative attitude
agree	agree	agree	disagree	agree	agree	disagree	agree	6	Negative attitude	2	Good attitude	1	Negative attitude	3	Negative attitude
agree	agree	agree	disagree	agree	agree	agree	agree	5	Negative attitude	2	Good attitude	1	Negative attitude	2	Negative attitude
agree	agree	agree	agree	agree	agree	disagree	agree	7	Positive attitude	2	Good attitude	2	Positive attitude	3	Negative attitude
agree	agree	agree	agree	disagree	agree	agree	disagree	6	Negative attitude	2	Good attitude	2	Positive attitude	2	Negative attitude
don't know	don't know	don't know	disagree	don't know	don't know	don't know	don't know	0	Negative attitude	0	Low attitude	0	Negative attitude	0	Negative attitude
agree	agree	agree	disagree	disagree	agree	agree	agree	6	Negative attitude	2	Good attitude	1	Negative attitude	3	Negative attitude
agree	agree	agree	disagree	don't know	don't know	agree	don't know	3	Negative attitude	2	Good attitude	1	Negative attitude	0	Negative attitude
agree	agree	agree	disagree	agree	agree	agree	don't know	4	Negative attitude	2	Good attitude	1	Negative attitude	1	Negative attitude
disagree	disagree	agree	disagree	don't know	agree	agree	don't know	2	Negative attitude	0	Low attitude	1	Negative attitude	1	Negative attitude
agree	disagree	agree	disagree	don't know	don't know	agree	don't know	2	Negative attitude	1	Low attitude	1	Negative attitude	0	Negative attitude
agree	agree	agree	disagree	agree	agree	agree	disagree	4	Negative attitude	2	Good attitude	1	Negative attitude	1	Negative attitude
don't know	don't know	don't know	disagree	don't know	don't know	don't know	don't know	0	Negative attitude	0	Low attitude	0	Negative attitude	0	Negative attitude
disagree	agree	agree	disagree	agree	agree	don't know	don't know	3	Negative attitude	1	Low attitude	1	Negative attitude	1	Negative attitude
don't know	agree	agree	agree	don't know	don't know	agree	don't know	3	Negative attitude	1	Low attitude	2	Positive attitude	0	Negative attitude
agree	disagree	don't know	disagree	disagree	agree	agree	don't know	3	Negative attitude	1	Low attitude	0	Negative attitude	2	Negative attitude
agree	agree	agree	disagree	disagree	agree	agree	agree	6	Negative attitude	2	Good attitude	1	Negative attitude	3	Negative attitude
agree	disagree	agree	disagree	agree	agree	agree	don't know	3	Negative attitude	1	Low attitude	1	Negative attitude	1	Negative attitude
agree	agree	agree	disagree	don't know	agree	don't know	don't know	4	Negative attitude	2	Good attitude	1	Negative attitude	1	Negative attitude
don't know	don't know	don't know	disagree	don't know	don't know	don't know	don't know	0	Negative attitude	0	Low attitude	0	Negative attitude	0	Negative attitude
agree	agree	disagree	disagree	disagree	don't know	don't know	don't know	3	Negative attitude	2	Good attitude	0	Negative attitude	1	Negative attitude
disagree	don't know	agree	disagree	don't know	don't know	don't know	don't know	1	Negative attitude	0	Low attitude	1	Negative attitude	0	Negative attitude
agree	agree	agree	agree	don't know	disagree	don't know	don't know	4	Negative attitude	2	Good attitude	2	Positive attitude	0	Negative attitude
disagree	agree	agree	disagree	agree	don't know	don't know	don't know	2	Negative attitude	1	Low attitude	1	Negative attitude	0	Negative attitude
agree	agree	agree	disagree	don't know	agree	agree	don't know	4	Negative attitude	2	Good attitude	1	Negative attitude	1	Negative attitude
agree	agree	agree	disagree	don't know	disagree	don't know	don't know	3	Negative attitude	2	Good attitude	1	Negative attitude	0	Negative attitude
agree	agree	don't know	disagree	don't know	don't know	don't know	don't know	2	Negative attitude	2	Good attitude	0	Negative attitude	0	Negative attitude
don't know	don't know	don't know	disagree	don't know	don't know	don't know	don't know	0	Negative attitude	0	Low attitude	0	Negative attitude	0	Negative attitude
don't know	don't know	don't know	disagree	don't know	don't know	don't know	don't know	0	Negative attitude	0	Low attitude	0	Negative attitude	0	Negative attitude
agree	don't know	agree	agree	don't know	agree	agree	don't know	4	Negative attitude	1	Low attitude	2	Positive attitude	1	Negative attitude
agree	agree	agree	disagree	agree	agree	agree	agree	5	Negative attitude	2	Good attitude	1	Negative attitude	2	Negative attitude
agree	disagree	don't know	disagree	don't know	don't know	don't know	don't know	1	Negative attitude	1	Low attitude	0	Negative attitude	0	Negative attitude
don't know	disagree	agree	disagree	don't know	don't know	don't know	don't know	1	Negative attitude	0	Low attitude	1	Negative attitude	0	Negative attitude
don't know	agree	agree	disagree	don't know	agree	don't know	agree	4	Negative attitude	1	Low attitude	1	Negative attitude	2	Negative attitude
don't know	agree	agree	agree	disagree	disagree	agree	disagree	4	Negative attitude	1	Low attitude	2	Positive attitude	1	Negative attitude
disagree	disagree	agree	disagree	don't know	agree	don't know	don't know	2	Negative attitude	0	Low attitude	1	Negative attitude	1	Negative attitude
agree	don't know	agree	disagree	don't know	agree	don't know	don't know	3	Negative attitude	1	Low attitude	1	Negative attitude	1	Negative attitude
agree	agree	agree	disagree	disagree	agree	disagree	agree	7	Positive attitude	2	Good attitude	1	Negative attitude	4	Positive attitude
agree	agree	agree	disagree	disagree	agree	disagree	disagree	6	Negative attitude	2	Good attitude	1	Negative attitude	3	Negative attitude
don't know	disagree	agree	agree	disagree	agree	agree	don't know	4	Negative attitude	0	Low attitude	2	Positive attitude	2	Negative attitude
agree	agree	disagree	disagree	disagree	agree	disagree	agree	6	Negative attitude	2	Good attitude	0	Negative attitude	4	Positive attitude
agree	agree	agree	disagree	agree	agree	agree	don't know	4	Negative attitude	2	Good attitude	1	Negative attitude	1	Negative attitude
don't know	agree	agree	agree	agree	agree	don't know	don't know	4	Negative attitude	1	Low attitude	2	Positive attitude	1	Negative attitude
don't know	agree	agree	disagree	don't know	agree	agree	don't know	3	Negative attitude	1	Low attitude	1	Negative attitude	1	Negative attitude
agree	agree	disagree	agree	agree	don't know	don't know	don't know	3	Negative attitude	2	Good attitude	1	Negative attitude	0	Negative attitude
agree	agree	disagree	agree	agree	don't know	don't know	don't know	3	Negative attitude	2	Good attitude	1	Negative attitude	0	Negative attitude
don't know	don't know	don't know	disagree	don't know	don't know	don't know	don't know	0	Negative attitude	0	Low attitude	0	Negative attitude	0	Negative attitude
agree	agree	disagree	agree	don't know	don't know	agree	don't know	3	Negative attitude	2	Good attitude	1	Negative attitude	0	Negative attitude
agree	agree	don't know	disagree	disagree	don't know	don't know	disagree	3	Negative attitude	2	Good attitude	0	Negative attitude	1	Negative attitude
agree	agree	agree	disagree	agree	agree	agree	don't know	4	Negative attitude	2	Good attitude	1	Negative attitude	1	Negative attitude
agree	agree	agree	disagree	agree	agree	agree	don't know	4	Negative attitude	2	Good attitude	1	Negative attitude	1	Negative attitude
agree	agree	agree	disagree	disagree	agree	agree	disagree	5	Negative attitude	2	Good attitude	1	Negative attitude	2	Negative attitude
agree	agree	agree	disagree	don't know	agree	don't know	don't know	4	Negative attitude	2	Good attitude	1	Negative attitude	1	Negative attitude
don't know	don't know	don't know	disagree	agree	agree	agree	agree	2	Negative attitude	0	Low attitude	0	Negative attitude	2	Negative attitude
agree	agree	agree	disagree	disagree	agree	agree	disagree	5	Negative attitude	2	Good attitude	1	Negative attitude	2	Negative attitude
agree	agree	don't know	disagree	agree	agree	don't know	don't know	3	Negative attitude	2	Good attitude	0	Negative attitude	1	Negative attitude
don't know	agree	agree	disagree	don't know	don't know	agree	don't know	2	Negative attitude	1	Low attitude	1	Negative attitude	0	Negative attitude
agree	agree	agree	disagree	disagree	agree	agree	disagree	5	Negative attitude	2	Good attitude	1	Negative attitude	2	Negative attitude
agree	agree	don't know	disagree	don't know	agree	agree	don't know	3	Negative attitude	2	Good attitude	0	Negative attitude	1	Negative attitude
agree	agree	agree	disagree	don't know	agree	agree	don't know	4	Negative attitude	2	Good attitude	1	Negative attitude	1	Negative attitude
agree	agree	agree	disagree	disagree	disagree	agree	disagree	4	Negative attitude	2	Good attitude	1	Negative attitude	1	Negative attitude
disagree	disagree	agree	disagree	disagree	agree	disagree	disagree	4	Negative attitude	0	Low attitude	1	Negative attitude	3	Negative attitude
agree	disagree	agree	agree	disagree	agree	disagree	disagree	6	Negative attitude	1	Low attitude	2	Positive attitude	3	Negative attitude
don't know	don't know	don't know	disagree	disagree	agree	agree	disagree	2	Negative attitude	0	Low attitude	0	Negative attitude	2	Negative attitude
agree	agree	agree	agree	don't know	disagree	agree	disagree	4	Negative attitude	2	Good attitude	2	Positive attitude	0	Negative attitude
don't know	don't know	don't know	disagree	don't know	don't know	don't know	don't know	0	Negative attitude	0	Low attitude	0	Negative attitude	0	Negative attitude
agree	agree	agree	disagree	don't know	don't know	agree	don't know	3	Negative attitude	2	Good attitude	1	Negative attitude	0	Negative attitude
disagree	disagree	disagree	disagree	don't know	don't know	don't know	don't know	0	Negative attitude	0	Low attitude	0	Negative attitude	0	Negative attitude

## Sheet: Perceptions
grav_arb	piqure_moustiq	expo_piqmoustiq	peur_piqmoustiq	idmalad_moustiq	avis_malmoustiq	protect_malmoustiq	efficac_lotion	efficac_bombinsect	efficac_priselect	efficac_mildalit	efficac_mildafenetr	efficac_eaustag	efficac_couveau	efficac_clim	efficac_vetlong	percept_global	percept_global_classe	perceptgravit	perceptgravit_classe	percept_expo	perceptexpo_classe	percept_mprotect	perceptmprotect_classe
3	5	5	5	5	5	2	1	1	5	5	5	5	2	2	3	59	Moderate Perception	13	Good perception (Score[12-15])	17	Good perception (Score[16-20])	29	Moderate Perception (Score[22-35])
4	5	5	5	5	5	3	2	2	2	5	3	4	4	4	4	62	Moderate Perception	14	Good perception (Score[12-15])	18	Good perception (Score[16-20])	30	Moderate Perception (Score[22-35])
4	1	4	4	1	4	2	4	4	4	5	5	5	4	5	5	61	Moderate Perception	9	Moderate Perception (Score[7-11])	11	Moderate Perception (Score[10-15])	41	Good perception (Score[36-45])
3	5	5	5	5	5	2	1	5	5	2	3	3	4	2	4	59	Moderate Perception	13	Good perception (Score[12-15])	17	Good perception (Score[16-20])	29	Moderate Perception (Score[22-35])
1	4	5	5	2	4	5	5	4	1	5	4	5	5	4	1	60	Moderate Perception	9	Moderate Perception (Score[7-11])	17	Good perception (Score[16-20])	34	Moderate Perception (Score[22-35])
5	5	5	5	5	5	2	5	4	1	5	5	5	5	4	4	70	Good perception	15	Good perception (Score[12-15])	17	Good perception (Score[16-20])	38	Good perception (Score[36-45])
4	5	1	5	5	5	1	3	2	1	5	5	5	5	4	4	60	Moderate Perception	14	Good perception (Score[12-15])	12	Moderate Perception (Score[10-15])	34	Moderate Perception (Score[22-35])
5	5	1	5	5	5	3	4	5	1	5	1	1	1	4	1	52	Moderate Perception	15	Good perception (Score[12-15])	14	Moderate Perception (Score[10-15])	23	Moderate Perception (Score[22-35])
1	1	1	1	1	1	1	3	2	2	5	4	3	3	3	3	35	Low perception	3	Low perception (Score<7)	4	Low perception (Score<10)	28	Moderate Perception (Score[22-35])
1	5	5	5	5	5	4	2	2	2	5	1	4	4	4	4	58	Moderate Perception	11	Moderate Perception (Score[7-11])	19	Good perception (Score[16-20])	28	Moderate Perception (Score[22-35])
1	5	5	5	5	5	2	1	1	1	5	3	5	4	4	3	55	Moderate Perception	11	Moderate Perception (Score[7-11])	17	Good perception (Score[16-20])	27	Moderate Perception (Score[22-35])
1	1	1	1	1	1	1	1	1	1	1	1	1	1	1	1	16	Low perception	3	Low perception (Score<7)	4	Low perception (Score<10)	9	Low perception (Score<22)
1	1	1	1	1	1	1	3	3	1	1	1	1	1	1	1	20	Low perception	3	Low perception (Score<7)	4	Low perception (Score<10)	13	Low perception (Score<22)
4	4	3	2	4	3	3	4	1	1	1	1	1	1	1	1	35	Low perception	11	Moderate Perception (Score[7-11])	12	Moderate Perception (Score[10-15])	12	Low perception (Score<22)
4	5	5	3	2	3	3	4	4	3	3	1	1	1	1	1	44	Moderate Perception	12	Good perception (Score[12-15])	13	Moderate Perception (Score[10-15])	19	Low perception (Score<22)
5	5	5	5	2	5	5	4	4	3	3	3	3	1	1	1	55	Moderate Perception	15	Good perception (Score[12-15])	17	Good perception (Score[16-20])	23	Moderate Perception (Score[22-35])
5	5	5	5	5	5	2	3	5	4	4	3	4	5	3	4	67	Good perception	15	Good perception (Score[12-15])	17	Good perception (Score[16-20])	35	Moderate Perception (Score[22-35])
5	3	5	5	5	5	2	4	3	5	5	4	4	4	4	4	67	Good perception	13	Good perception (Score[12-15])	17	Good perception (Score[16-20])	37	Good perception (Score[36-45])
5	5	5	5	5	5	5	4	2	2	5	4	5	5	5	5	72	Good perception	15	Good perception (Score[12-15])	20	Good perception (Score[16-20])	37	Good perception (Score[36-45])
4	5	5	5	5	5	2	3	5	5	3	4	5	4	2	3	65	Good perception	14	Good perception (Score[12-15])	17	Good perception (Score[16-20])	34	Moderate Perception (Score[22-35])
5	5	5	5	5	5	2	5	1	4	5	2	4	5	4	2	64	Good perception	15	Good perception (Score[12-15])	17	Good perception (Score[16-20])	32	Moderate Perception (Score[22-35])
5	5	5	5	5	5	2	5	5	5	5	1	4	4	4	4	69	Good perception	15	Good perception (Score[12-15])	17	Good perception (Score[16-20])	37	Good perception (Score[36-45])
5	4	5	5	4	4	4	3	3	3	4	4	4	4	4	4	64	Good perception	13	Good perception (Score[12-15])	18	Good perception (Score[16-20])	33	Moderate Perception (Score[22-35])
1	1	1	1	1	1	1	1	1	1	1	1	1	1	1	1	16	Low perception	3	Low perception (Score<7)	4	Low perception (Score<10)	9	Low perception (Score<22)
5	5	5	5	4	5	3	5	5	5	5	3	4	3	3	3	68	Good perception	15	Good perception (Score[12-15])	17	Good perception (Score[16-20])	36	Good perception (Score[36-45])
5	5	5	5	5	5	2	4	3	1	4	3	5	5	3	3	63	Moderate Perception	15	Good perception (Score[12-15])	17	Good perception (Score[16-20])	31	Moderate Perception (Score[22-35])
1	1	1	1	1	1	1	1	1	1	1	1	1	1	1	1	16	Low perception	3	Low perception (Score<7)	4	Low perception (Score<10)	9	Low perception (Score<22)
3	3	4	5	5	3	3	4	3	5	5	1	3	1	2	3	53	Moderate Perception	9	Moderate Perception (Score[7-11])	17	Good perception (Score[16-20])	27	Moderate Perception (Score[22-35])
1	1	1	1	1	1	1	1	1	1	1	1	1	1	1	1	16	Low perception	3	Low perception (Score<7)	4	Low perception (Score<10)	9	Low perception (Score<22)
5	4	5	5	5	4	3	5	1	4	1	3	1	5	3	4	58	Moderate Perception	13	Good perception (Score[12-15])	18	Good perception (Score[16-20])	27	Moderate Perception (Score[22-35])
5	5	5	5	5	5	2	4	5	1	2	5	5	1	1	4	60	Moderate Perception	15	Good perception (Score[12-15])	17	Good perception (Score[16-20])	28	Moderate Perception (Score[22-35])
5	5	5	5	5	5	5	1	4	4	4	4	2	2	2	3	61	Moderate Perception	15	Good perception (Score[12-15])	20	Good perception (Score[16-20])	26	Moderate Perception (Score[22-35])
4	4	5	5	5	4	5	4	4	4	4	3	4	4	3	4	66	Good perception	12	Good perception (Score[12-15])	20	Good perception (Score[16-20])	34	Moderate Perception (Score[22-35])
5	3	3	5	5	5	5	1	4	1	1	1	1	1	1	1	43	Moderate Perception	13	Good perception (Score[12-15])	18	Good perception (Score[16-20])	12	Low perception (Score<22)
5	5	4	4	4	3	4	4	1	1	1	1	1	1	1	1	41	Moderate Perception	13	Good perception (Score[12-15])	16	Good perception (Score[16-20])	12	Low perception (Score<22)
5	4	2	3	5	3	3	4	1	1	1	1	1	1	1	1	37	Low perception	12	Good perception (Score[12-15])	13	Moderate Perception (Score[10-15])	12	Low perception (Score<22)
4	4	4	3	3	3	3	4	1	1	1	1	1	1	1	1	36	Low perception	11	Moderate Perception (Score[7-11])	13	Moderate Perception (Score[10-15])	12	Low perception (Score<22)
4	4	4	5	3	5	3	1	4	1	1	1	1	1	1	1	40	Moderate Perception	13	Good perception (Score[12-15])	15	Moderate Perception (Score[10-15])	12	Low perception (Score<22)
4	4	2	3	4	2	2	4	1	1	1	1	1	1	1	1	33	Low perception	10	Moderate Perception (Score[7-11])	11	Moderate Perception (Score[10-15])	12	Low perception (Score<22)
5	5	4	3	4	3	2	4	1	1	1	1	1	1	1	1	38	Low perception	13	Good perception (Score[12-15])	13	Moderate Perception (Score[10-15])	12	Low perception (Score<22)
4	4	4	3	3	3	3	1	4	1	1	1	1	1	1	1	36	Low perception	11	Moderate Perception (Score[7-11])	13	Moderate Perception (Score[10-15])	12	Low perception (Score<22)
3	4	5	4	5	5	5	4	1	1	1	1	1	1	1	1	43	Moderate Perception	12	Good perception (Score[12-15])	19	Good perception (Score[16-20])	12	Low perception (Score<22)
3	3	3	4	2	1	4	4	1	1	1	1	1	1	1	1	32	Low perception	7	Moderate Perception (Score[7-11])	13	Moderate Perception (Score[10-15])	12	Low perception (Score<22)
4	4	5	5	5	5	3	3	2	2	1	2	2	3	2	2	50	Moderate Perception	13	Good perception (Score[12-15])	18	Good perception (Score[16-20])	19	Low perception (Score<22)
5	1	5	5	5	5	2	5	1	2	2	5	5	2	2	5	57	Moderate Perception	11	Moderate Perception (Score[7-11])	17	Good perception (Score[16-20])	29	Moderate Perception (Score[22-35])
5	5	5	5	5	5	2	5	4	1	1	5	5	1	5	5	64	Good perception	15	Good perception (Score[12-15])	17	Good perception (Score[16-20])	32	Moderate Perception (Score[22-35])
5	5	5	5	5	5	2	5	4	4	4	5	5	2	5	5	71	Good perception	15	Good perception (Score[12-15])	17	Good perception (Score[16-20])	39	Good perception (Score[36-45])
5	5	4	5	5	5	2	5	4	4	1	1	5	4	2	5	62	Moderate Perception	15	Good perception (Score[12-15])	16	Good perception (Score[16-20])	31	Moderate Perception (Score[22-35])
5	4	5	5	5	4	1	1	5	1	5	2	5	4	4	2	58	Moderate Perception	13	Good perception (Score[12-15])	16	Good perception (Score[16-20])	29	Moderate Perception (Score[22-35])
5	4	5	5	5	5	2	1	1	1	1	1	1	1	1	1	40	Moderate Perception	14	Good perception (Score[12-15])	17	Good perception (Score[16-20])	9	Low perception (Score<22)
5	4	5	5	5	5	2	1	1	1	1	1	1	1	1	1	40	Moderate Perception	14	Good perception (Score[12-15])	17	Good perception (Score[16-20])	9	Low perception (Score<22)
4	5	5	5	5	4	5	5	4	5	1	5	5	2	5	5	70	Good perception	13	Good perception (Score[12-15])	20	Good perception (Score[16-20])	37	Good perception (Score[36-45])
4	4	5	5	5	5	4	1	1	5	1	1	5	1	5	1	53	Moderate Perception	13	Good perception (Score[12-15])	19	Good perception (Score[16-20])	21	Low perception (Score<22)
5	4	5	5	5	1	2	1	1	1	1	1	1	1	1	1	36	Low perception	10	Moderate Perception (Score[7-11])	17	Good perception (Score[16-20])	9	Low perception (Score<22)
3	3	5	5	5	3	2	5	4	4	5	5	5	1	3	3	61	Moderate Perception	9	Moderate Perception (Score[7-11])	17	Good perception (Score[16-20])	35	Moderate Perception (Score[22-35])
4	5	5	5	5	5	2	5	2	2	1	5	5	3	5	5	64	Good perception	14	Good perception (Score[12-15])	17	Good perception (Score[16-20])	33	Moderate Perception (Score[22-35])
5	5	5	5	5	5	5	1	1	5	1	1	1	1	1	1	48	Moderate Perception	15	Good perception (Score[12-15])	20	Good perception (Score[16-20])	13	Low perception (Score<22)
2	5	5	2	5	5	4	1	1	4	1	1	1	1	1	1	40	Moderate Perception	12	Good perception (Score[12-15])	16	Good perception (Score[16-20])	12	Low perception (Score<22)
1	5	5	5	5	5	3	3	3	5	1	1	1	1	1	1	46	Moderate Perception	11	Moderate Perception (Score[7-11])	18	Good perception (Score[16-20])	17	Low perception (Score<22)
5	5	5	5	5	5	2	3	4	4	5	4	4	2	3	4	65	Good perception	15	Good perception (Score[12-15])	17	Good perception (Score[16-20])	33	Moderate Perception (Score[22-35])
4	4	4	5	5	4	2	4	1	1	5	1	5	5	3	5	58	Moderate Perception	12	Good perception (Score[12-15])	16	Good perception (Score[16-20])	30	Moderate Perception (Score[22-35])
5	5	5	5	5	5	5	5	5	5	3	1	5	4	4	5	72	Good perception	15	Good perception (Score[12-15])	20	Good perception (Score[16-20])	37	Good perception (Score[36-45])
5	5	5	5	5	5	2	3	4	5	2	3	4	3	2	3	61	Moderate Perception	15	Good perception (Score[12-15])	17	Good perception (Score[16-20])	29	Moderate Perception (Score[22-35])
5	5	4	5	5	5	2	4	4	5	5	1	5	3	2	5	65	Good perception	15	Good perception (Score[12-15])	16	Good perception (Score[16-20])	34	Moderate Perception (Score[22-35])
5	5	5	5	5	5	2	1	1	2	1	1	1	1	1	1	42	Moderate Perception	15	Good perception (Score[12-15])	17	Good perception (Score[16-20])	10	Low perception (Score<22)
4	5	4	5	5	4	4	4	4	1	1	4	5	3	4	5	62	Moderate Perception	13	Good perception (Score[12-15])	18	Good perception (Score[16-20])	31	Moderate Perception (Score[22-35])
5	5	5	5	1	5	5	1	1	1	1	1	1	1	1	1	40	Moderate Perception	15	Good perception (Score[12-15])	16	Good perception (Score[16-20])	9	Low perception (Score<22)
1	4	5	5	5	4	2	4	4	1	1	1	5	3	2	3	50	Moderate Perception	9	Moderate Perception (Score[7-11])	17	Good perception (Score[16-20])	24	Moderate Perception (Score[22-35])
4	4	4	5	5	4	2	5	5	5	2	1	4	2	3	3	58	Moderate Perception	12	Good perception (Score[12-15])	16	Good perception (Score[16-20])	30	Moderate Perception (Score[22-35])
4	4	2	5	2	1	2	1	1	5	1	1	1	2	2	3	37	Low perception	9	Moderate Perception (Score[7-11])	11	Moderate Perception (Score[10-15])	17	Low perception (Score<22)
1	1	5	5	5	5	2	4	5	4	5	2	4	2	4	4	58	Moderate Perception	7	Moderate Perception (Score[7-11])	17	Good perception (Score[16-20])	34	Moderate Perception (Score[22-35])
5	3	5	5	5	5	2	4	5	1	5	4	4	2	2	4	61	Moderate Perception	13	Good perception (Score[12-15])	17	Good perception (Score[16-20])	31	Moderate Perception (Score[22-35])
4	4	4	5	3	1	3	5	1	4	5	2	5	2	3	5	56	Moderate Perception	9	Moderate Perception (Score[7-11])	15	Moderate Perception (Score[10-15])	32	Moderate Perception (Score[22-35])
4	4	5	4	5	4	2	4	4	5	5	4	4	4	3	3	64	Good perception	12	Good perception (Score[12-15])	16	Good perception (Score[16-20])	36	Good perception (Score[36-45])
5	4	5	5	5	4	2	3	3	5	5	3	4	2	2	4	61	Moderate Perception	13	Good perception (Score[12-15])	17	Good perception (Score[16-20])	31	Moderate Perception (Score[22-35])
4	4	5	4	4	4	3	2	5	3	3	3	3	4	2	3	56	Moderate Perception	12	Good perception (Score[12-15])	16	Good perception (Score[16-20])	28	Moderate Perception (Score[22-35])
5	5	5	5	1	1	1	5	3	2	2	5	5	2	5	1	53	Moderate Perception	11	Moderate Perception (Score[7-11])	12	Moderate Perception (Score[10-15])	30	Moderate Perception (Score[22-35])
4	4	5	5	5	4	2	1	5	4	5	3	5	5	3	2	62	Moderate Perception	12	Good perception (Score[12-15])	17	Good perception (Score[16-20])	33	Moderate Perception (Score[22-35])
5	5	5	5	5	5	3	4	4	5	1	4	2	1	2	3	59	Moderate Perception	15	Good perception (Score[12-15])	18	Good perception (Score[16-20])	26	Moderate Perception (Score[22-35])
4	4	4	5	5	4	4	4	4	4	3	5	5	5	3	4	67	Good perception	12	Good perception (Score[12-15])	18	Good perception (Score[16-20])	37	Good perception (Score[36-45])
5	1	5	5	5	5	3	5	3	5	5	3	5	3	3	5	66	Good perception	11	Moderate Perception (Score[7-11])	18	Good perception (Score[16-20])	37	Good perception (Score[36-45])
5	5	5	5	5	5	3	4	3	5	1	3	1	3	5	1	59	Moderate Perception	15	Good perception (Score[12-15])	18	Good perception (Score[16-20])	26	Moderate Perception (Score[22-35])
5	5	5	5	5	5	2	4	1	1	5	2	4	3	2	4	58	Moderate Perception	15	Good perception (Score[12-15])	17	Good perception (Score[16-20])	26	Moderate Perception (Score[22-35])
5	5	5	5	1	1	1	5	2	5	1	1	1	1	1	1	41	Moderate Perception	11	Moderate Perception (Score[7-11])	12	Moderate Perception (Score[10-15])	18	Low perception (Score<22)
3	3	5	5	5	5	2	3	2	1	1	4	1	3	4	2	49	Moderate Perception	11	Moderate Perception (Score[7-11])	17	Good perception (Score[16-20])	21	Low perception (Score<22)
3	4	5	4	5	3	2	4	3	3	2	1	3	3	3	4	52	Moderate Perception	10	Moderate Perception (Score[7-11])	16	Good perception (Score[16-20])	26	Moderate Perception (Score[22-35])
3	3	5	2	5	3	5	1	1	4	3	3	3	3	3	3	50	Moderate Perception	9	Moderate Perception (Score[7-11])	17	Good perception (Score[16-20])	24	Moderate Perception (Score[22-35])
4	1	5	5	1	1	2	1	1	4	1	2	4	2	3	4	41	Moderate Perception	6	Low perception (Score<7)	13	Moderate Perception (Score[10-15])	22	Moderate Perception (Score[22-35])
5	5	5	5	5	5	2	3	2	2	5	5	5	4	2	2	62	Moderate Perception	15	Good perception (Score[12-15])	17	Good perception (Score[16-20])	30	Moderate Perception (Score[22-35])
4	5	5	5	5	4	5	5	5	4	4	5	5	2	5	5	73	Good perception	13	Good perception (Score[12-15])	20	Good perception (Score[16-20])	40	Good perception (Score[36-45])
5	5	5	5	5	5	5	5	5	5	5	5	5	2	3	4	74	Good perception	15	Good perception (Score[12-15])	20	Good perception (Score[16-20])	39	Good perception (Score[36-45])
1	5	1	5	1	5	5	5	2	5	1	1	1	1	1	1	41	Moderate Perception	11	Moderate Perception (Score[7-11])	12	Moderate Perception (Score[10-15])	18	Low perception (Score<22)
5	5	5	5	5	5	5	5	4	5	5	5	3	2	5	5	74	Good perception	15	Good perception (Score[12-15])	20	Good perception (Score[16-20])	39	Good perception (Score[36-45])
3	4	5	5	5	4	2	1	1	1	1	1	1	1	1	1	37	Low perception	11	Moderate Perception (Score[7-11])	17	Good perception (Score[16-20])	9	Low perception (Score<22)
5	5	5	5	3	4	4	5	4	5	5	5	5	2	5	5	72	Good perception	14	Good perception (Score[12-15])	17	Good perception (Score[16-20])	41	Good perception (Score[36-45])
5	5	5	1	5	1	5	5	4	4	5	4	4	4	4	5	66	Good perception	11	Moderate Perception (Score[7-11])	16	Good perception (Score[16-20])	39	Good perception (Score[36-45])
3	3	5	5	5	3	5	1	1	1	2	1	1	1	1	1	39	Low perception	9	Moderate Perception (Score[7-11])	20	Good perception (Score[16-20])	10	Low perception (Score<22)
5	5	5	5	5	1	2	1	1	1	5	1	1	1	1	1	41	Moderate Perception	11	Moderate Perception (Score[7-11])	17	Good perception (Score[16-20])	13	Low perception (Score<22)
5	5	5	5	5	5	2	4	3	4	5	5	5	2	3	5	68	Good perception	15	Good perception (Score[12-15])	17	Good perception (Score[16-20])	36	Good perception (Score[36-45])
5	5	5	5	5	5	2	4	4	4	5	5	5	2	3	5	69	Good perception	15	Good perception (Score[12-15])	17	Good perception (Score[16-20])	37	Good perception (Score[36-45])
5	5	5	5	5	5	2	2	5	4	5	5	5	2	4	5	69	Good perception	15	Good perception (Score[12-15])	17	Good perception (Score[16-20])	37	Good perception (Score[36-45])
4	4	5	5	5	5	2	1	1	1	5	5	5	4	1	4	57	Moderate Perception	13	Good perception (Score[12-15])	17	Good perception (Score[16-20])	27	Moderate Perception (Score[22-35])
1	4	4	5	5	5	4	2	3	3	1	1	1	1	1	1	42	Moderate Perception	10	Moderate Perception (Score[7-11])	18	Good perception (Score[16-20])	14	Low perception (Score<22)
4	4	5	5	5	5	2	5	4	4	5	3	5	3	3	5	67	Good perception	13	Good perception (Score[12-15])	17	Good perception (Score[16-20])	37	Good perception (Score[36-45])
4	5	5	4	4	5	5	3	4	3	1	1	1	1	1	1	48	Moderate Perception	14	Good perception (Score[12-15])	18	Good perception (Score[16-20])	16	Low perception (Score<22)
5	5	5	5	5	5	3	1	1	1	1	1	1	1	1	1	42	Moderate Perception	15	Good perception (Score[12-15])	18	Good perception (Score[16-20])	9	Low perception (Score<22)
5	1	5	5	5	5	2	5	3	4	4	4	4	2	3	5	62	Moderate Perception	11	Moderate Perception (Score[7-11])	17	Good perception (Score[16-20])	34	Moderate Perception (Score[22-35])
3	3	4	4	2	4	3	4	1	1	5	2	2	1	2	4	45	Moderate Perception	10	Moderate Perception (Score[7-11])	13	Moderate Perception (Score[10-15])	22	Moderate Perception (Score[22-35])
4	4	4	5	4	3	4	4	4	5	2	3	4	1	4	4	59	Moderate Perception	11	Moderate Perception (Score[7-11])	17	Good perception (Score[16-20])	31	Moderate Perception (Score[22-35])
5	5	5	5	5	5	3	3	2	5	1	1	1	1	1	1	49	Moderate Perception	15	Good perception (Score[12-15])	18	Good perception (Score[16-20])	16	Low perception (Score<22)
5	5	5	5	5	5	3	5	1	5	2	5	5	5	4	5	70	Good perception	15	Good perception (Score[12-15])	18	Good perception (Score[16-20])	37	Good perception (Score[36-45])
5	5	1	2	4	5	5	4	5	4	4	5	1	5	4	1	60	Moderate Perception	15	Good perception (Score[12-15])	12	Moderate Perception (Score[10-15])	33	Moderate Perception (Score[22-35])
5	5	5	5	5	1	2	1	1	5	1	1	1	1	1	1	41	Moderate Perception	11	Moderate Perception (Score[7-11])	17	Good perception (Score[16-20])	13	Low perception (Score<22)
4	5	4	5	1	4	2	1	1	1	1	1	1	1	1	1	34	Low perception	13	Good perception (Score[12-15])	12	Moderate Perception (Score[10-15])	9	Low perception (Score<22)
5	5	5	5	5	5	4	1	1	1	1	1	1	1	1	1	43	Moderate Perception	15	Good perception (Score[12-15])	19	Good perception (Score[16-20])	9	Low perception (Score<22)
5	5	5	5	5	5	2	3	5	4	5	5	5	5	4	5	73	Good perception	15	Good perception (Score[12-15])	17	Good perception (Score[16-20])	41	Good perception (Score[36-45])
5	2	5	3	3	3	2	3	2	3	2	3	3	4	4	4	51	Moderate Perception	10	Moderate Perception (Score[7-11])	13	Moderate Perception (Score[10-15])	28	Moderate Perception (Score[22-35])
5	5	5	5	5	5	2	1	1	1	1	1	1	1	1	1	41	Moderate Perception	15	Good perception (Score[12-15])	17	Good perception (Score[16-20])	9	Low perception (Score<22)
4	4	5	5	5	4	4	1	1	1	1	1	1	1	1	1	40	Moderate Perception	12	Good perception (Score[12-15])	19	Good perception (Score[16-20])	9	Low perception (Score<22)
4	5	5	5	5	5	2	4	5	1	5	5	4	4	4	5	68	Good perception	14	Good perception (Score[12-15])	17	Good perception (Score[16-20])	37	Good perception (Score[36-45])
5	5	5	5	5	5	2	4	4	3	5	4	5	5	3	4	69	Good perception	15	Good perception (Score[12-15])	17	Good perception (Score[16-20])	37	Good perception (Score[36-45])
4	5	5	5	5	4	2	2	5	4	5	5	5	4	4	5	69	Good perception	13	Good perception (Score[12-15])	17	Good perception (Score[16-20])	39	Good perception (Score[36-45])
4	3	4	5	5	4	2	4	3	4	2	3	1	5	4	3	56	Moderate Perception	11	Moderate Perception (Score[7-11])	16	Good perception (Score[16-20])	29	Moderate Perception (Score[22-35])
5	4	1	5	5	4	2	4	4	4	5	3	4	2	2	4	58	Moderate Perception	13	Good perception (Score[12-15])	13	Moderate Perception (Score[10-15])	32	Moderate Perception (Score[22-35])
4	4	5	5	5	4	3	4	4	4	5	3	5	4	4	4	67	Good perception	12	Good perception (Score[12-15])	18	Good perception (Score[16-20])	37	Good perception (Score[36-45])
3	1	5	5	5	4	3	5	1	1	1	1	1	1	1	1	39	Low perception	8	Moderate Perception (Score[7-11])	18	Good perception (Score[16-20])	13	Low perception (Score<22)
5	5	5	5	5	5	2	4	3	2	5	1	4	3	3	4	61	Moderate Perception	15	Good perception (Score[12-15])	17	Good perception (Score[16-20])	29	Moderate Perception (Score[22-35])
4	5	5	5	5	4	5	5	1	1	3	3	3	2	2	3	56	Moderate Perception	13	Good perception (Score[12-15])	20	Good perception (Score[16-20])	23	Moderate Perception (Score[22-35])
5	4	5	5	5	5	2	5	4	1	3	1	4	3	3	3	58	Moderate Perception	14	Good perception (Score[12-15])	17	Good perception (Score[16-20])	27	Moderate Perception (Score[22-35])
5	5	4	5	5	5	3	3	2	3	1	3	1	4	4	3	56	Moderate Perception	15	Good perception (Score[12-15])	17	Good perception (Score[16-20])	24	Moderate Perception (Score[22-35])
4	1	5	5	5	5	2	1	1	1	1	1	1	1	1	1	36	Low perception	10	Moderate Perception (Score[7-11])	17	Good perception (Score[16-20])	9	Low perception (Score<22)
3	4	4	5	5	4	3	1	5	1	5	1	1	1	1	1	45	Moderate Perception	11	Moderate Perception (Score[7-11])	17	Good perception (Score[16-20])	17	Low perception (Score<22)
1	5	5	5	5	4	3	3	4	4	1	3	3	1	3	2	52	Moderate Perception	10	Moderate Perception (Score[7-11])	18	Good perception (Score[16-20])	24	Moderate Perception (Score[22-35])
5	4	5	5	1	1	1	1	1	1	1	1	1	1	1	1	31	Low perception	10	Moderate Perception (Score[7-11])	12	Moderate Perception (Score[10-15])	9	Low perception (Score<22)
5	3	5	5	4	3	5	4	4	1	5	4	4	4	4	2	62	Moderate Perception	11	Moderate Perception (Score[7-11])	19	Good perception (Score[16-20])	32	Moderate Perception (Score[22-35])
5	1	5	4	2	5	3	4	1	1	3	2	3	2	3	2	46	Moderate Perception	11	Moderate Perception (Score[7-11])	14	Moderate Perception (Score[10-15])	21	Low perception (Score<22)
4	4	4	5	5	4	3	4	3	4	5	4	4	3	4	4	64	Good perception	12	Good perception (Score[12-15])	17	Good perception (Score[16-20])	35	Moderate Perception (Score[22-35])
4	4	5	5	5	4	2	4	4	4	5	5	4	2	4	4	65	Good perception	12	Good perception (Score[12-15])	17	Good perception (Score[16-20])	36	Good perception (Score[36-45])
5	5	5	5	5	1	5	4	4	4	4	4	4	4	4	4	67	Good perception	11	Moderate Perception (Score[7-11])	20	Good perception (Score[16-20])	36	Good perception (Score[36-45])
3	1	3	3	3	3	4	3	2	4	4	4	3	2	2	2	46	Moderate Perception	7	Moderate Perception (Score[7-11])	13	Moderate Perception (Score[10-15])	26	Moderate Perception (Score[22-35])
5	5	5	5	5	5	2	1	1	1	1	1	1	1	1	1	41	Moderate Perception	15	Good perception (Score[12-15])	17	Good perception (Score[16-20])	9	Low perception (Score<22)
5	5	5	5	5	5	2	5	5	5	5	5	5	5	5	5	77	Good perception	15	Good perception (Score[12-15])	17	Good perception (Score[16-20])	45	Good perception (Score[36-45])
4	5	5	5	4	4	4	4	4	4	5	4	4	3	3	4	66	Good perception	13	Good perception (Score[12-15])	18	Good perception (Score[16-20])	35	Moderate Perception (Score[22-35])
4	4	5	5	5	4	3	4	1	5	5	5	5	4	3	4	66	Good perception	12	Good perception (Score[12-15])	18	Good perception (Score[16-20])	36	Good perception (Score[36-45])
5	1	5	4	5	5	2	4	4	5	4	5	5	4	4	5	67	Good perception	11	Moderate Perception (Score[7-11])	16	Good perception (Score[16-20])	40	Good perception (Score[36-45])
5	5	5	5	5	5	2	3	5	4	3	5	5	5	3	5	70	Good perception	15	Good perception (Score[12-15])	17	Good perception (Score[16-20])	38	Good perception (Score[36-45])
5	5	1	1	1	1	1	4	5	1	1	1	5	1	5	1	39	Low perception	11	Moderate Perception (Score[7-11])	4	Low perception (Score<10)	24	Moderate Perception (Score[22-35])
1	1	4	5	5	5	4	4	4	5	5	4	5	1	5	5	63	Moderate Perception	7	Moderate Perception (Score[7-11])	18	Good perception (Score[16-20])	38	Good perception (Score[36-45])
4	3	5	5	4	3	3	1	5	3	5	4	5	2	3	3	58	Moderate Perception	10	Moderate Perception (Score[7-11])	17	Good perception (Score[16-20])	31	Moderate Perception (Score[22-35])
5	4	2	2	2	5	2	1	1	1	1	1	1	1	1	1	31	Low perception	14	Good perception (Score[12-15])	8	Low perception (Score<10)	9	Low perception (Score<22)
5	3	4	5	3	4	3	4	3	2	5	3	5	4	1	2	56	Moderate Perception	12	Good perception (Score[12-15])	15	Moderate Perception (Score[10-15])	29	Moderate Perception (Score[22-35])
3	3	5	2	2	3	2	1	1	1	1	3	1	2	1	4	35	Low perception	9	Moderate Perception (Score[7-11])	11	Moderate Perception (Score[10-15])	15	Low perception (Score<22)
4	4	4	5	5	4	3	3	1	2	2	5	2	2	4	2	52	Moderate Perception	12	Good perception (Score[12-15])	17	Good perception (Score[16-20])	23	Moderate Perception (Score[22-35])
4	4	4	5	3	4	2	4	3	3	5	3	4	2	1	3	54	Moderate Perception	12	Good perception (Score[12-15])	14	Moderate Perception (Score[10-15])	28	Moderate Perception (Score[22-35])
4	4	5	4	4	4	2	4	4	3	5	3	4	3	4	3	60	Moderate Perception	12	Good perception (Score[12-15])	15	Moderate Perception (Score[10-15])	33	Moderate Perception (Score[22-35])
5	4	5	2	2	5	2	3	3	5	2	3	2	4	3	3	53	Moderate Perception	14	Good perception (Score[12-15])	11	Moderate Perception (Score[10-15])	28	Moderate Perception (Score[22-35])
5	5	5	5	5	5	3	4	4	5	5	5	5	5	3	4	73	Good perception	15	Good perception (Score[12-15])	18	Good perception (Score[16-20])	40	Good perception (Score[36-45])
5	5	5	5	5	5	2	4	1	1	1	1	1	1	1	1	44	Moderate Perception	15	Good perception (Score[12-15])	17	Good perception (Score[16-20])	12	Low perception (Score<22)
5	5	5	5	5	5	3	1	3	4	4	3	1	1	1	1	52	Moderate Perception	15	Good perception (Score[12-15])	18	Good perception (Score[16-20])	19	Low perception (Score<22)
5	4	5	5	5	5	2	1	3	4	5	4	4	4	5	4	65	Good perception	14	Good perception (Score[12-15])	17	Good perception (Score[16-20])	34	Moderate Perception (Score[22-35])
5	5	5	5	5	3	2	4	4	4	4	3	3	4	3	3	62	Moderate Perception	13	Good perception (Score[12-15])	17	Good perception (Score[16-20])	32	Moderate Perception (Score[22-35])
5	4	5	5	5	3	3	1	1	1	1	1	1	1	1	1	39	Low perception	12	Good perception (Score[12-15])	18	Good perception (Score[16-20])	9	Low perception (Score<22)
5	4	4	3	5	4	3	4	4	4	4	4	3	4	4	4	63	Moderate Perception	13	Good perception (Score[12-15])	15	Moderate Perception (Score[10-15])	35	Moderate Perception (Score[22-35])
5	5	5	5	4	3	4	4	4	3	4	2	2	3	3	3	59	Moderate Perception	13	Good perception (Score[12-15])	18	Good perception (Score[16-20])	28	Moderate Perception (Score[22-35])
5	4	2	5	5	4	5	4	4	4	3	2	2	2	2	2	55	Moderate Perception	13	Good perception (Score[12-15])	17	Good perception (Score[16-20])	25	Moderate Perception (Score[22-35])
5	4	5	4	5	4	4	1	1	1	1	1	1	1	1	1	40	Moderate Perception	13	Good perception (Score[12-15])	18	Good perception (Score[16-20])	9	Low perception (Score<22)
5	5	5	5	5	4	4	2	1	4	1	2	1	2	4	1	51	Moderate Perception	14	Good perception (Score[12-15])	19	Good perception (Score[16-20])	18	Low perception (Score<22)
5	4	4	3	4	1	2	1	1	1	1	1	1	1	1	1	32	Low perception	10	Moderate Perception (Score[7-11])	13	Moderate Perception (Score[10-15])	9	Low perception (Score<22)
5	5	5	3	2	2	2	1	1	1	1	1	1	1	1	1	33	Low perception	12	Good perception (Score[12-15])	12	Moderate Perception (Score[10-15])	9	Low perception (Score<22)
5	4	5	5	5	5	5	1	1	1	1	2	1	1	1	1	44	Moderate Perception	14	Good perception (Score[12-15])	20	Good perception (Score[16-20])	10	Low perception (Score<22)
4	4	5	5	4	3	3	4	3	4	4	3	4	3	4	3	60	Moderate Perception	11	Moderate Perception (Score[7-11])	17	Good perception (Score[16-20])	32	Moderate Perception (Score[22-35])
4	5	4	5	5	3	4	4	3	4	3	2	2	2	2	2	54	Moderate Perception	12	Good perception (Score[12-15])	18	Good perception (Score[16-20])	24	Moderate Perception (Score[22-35])
4	4	4	3	2	3	3	2	3	1	1	1	1	1	1	1	35	Low perception	11	Moderate Perception (Score[7-11])	12	Moderate Perception (Score[10-15])	12	Low perception (Score<22)
5	4	4	5	5	4	4	2	3	2	2	2	3	1	1	1	48	Moderate Perception	13	Good perception (Score[12-15])	18	Good perception (Score[16-20])	17	Low perception (Score<22)
5	4	4	4	5	5	4	4	3	3	4	3	3	3	3	4	61	Moderate Perception	14	Good perception (Score[12-15])	17	Good perception (Score[16-20])	30	Moderate Perception (Score[22-35])
5	4	4	3	5	4	3	4	3	3	2	1	1	2	2	2	48	Moderate Perception	13	Good perception (Score[12-15])	15	Moderate Perception (Score[10-15])	20	Low perception (Score<22)
5	5	4	3	5	3	3	4	3	3	4	4	3	4	3	4	60	Moderate Perception	13	Good perception (Score[12-15])	15	Moderate Perception (Score[10-15])	32	Moderate Perception (Score[22-35])
5	3	3	3	4	4	3	4	4	3	4	4	3	4	3	4	58	Moderate Perception	12	Good perception (Score[12-15])	13	Moderate Perception (Score[10-15])	33	Moderate Perception (Score[22-35])
5	4	5	4	4	5	4	4	4	3	4	1	5	4	1	1	58	Moderate Perception	14	Good perception (Score[12-15])	17	Good perception (Score[16-20])	27	Moderate Perception (Score[22-35])
5	3	5	5	5	4	2	4	1	1	1	1	1	1	1	1	41	Moderate Perception	12	Good perception (Score[12-15])	17	Good perception (Score[16-20])	12	Low perception (Score<22)
5	4	3	3	2	3	3	1	1	2	1	1	1	1	1	2	34	Low perception	12	Good perception (Score[12-15])	11	Moderate Perception (Score[10-15])	11	Low perception (Score<22)
4	4	5	5	4	4	5	5	4	5	4	5	4	4	4	4	70	Good perception	12	Good perception (Score[12-15])	19	Good perception (Score[16-20])	39	Good perception (Score[36-45])
5	4	4	4	5	5	4	4	3	2	3	2	3	2	1	1	52	Moderate Perception	14	Good perception (Score[12-15])	17	Good perception (Score[16-20])	21	Low perception (Score<22)
4	4	4	2	3	3	3	2	3	1	1	1	1	1	1	1	35	Low perception	11	Moderate Perception (Score[7-11])	12	Moderate Perception (Score[10-15])	12	Low perception (Score<22)
3	3	3	3	3	3	3	1	1	1	2	1	2	1	1	1	32	Low perception	9	Moderate Perception (Score[7-11])	12	Moderate Perception (Score[10-15])	11	Low perception (Score<22)
3	3	3	3	3	4	4	3	1	3	1	1	1	1	1	1	36	Low perception	10	Moderate Perception (Score[7-11])	13	Moderate Perception (Score[10-15])	13	Low perception (Score<22)
4	4	4	3	3	3	2	2	3	3	2	3	3	2	2	3	46	Moderate Perception	11	Moderate Perception (Score[7-11])	12	Moderate Perception (Score[10-15])	23	Moderate Perception (Score[22-35])
4	4	5	5	5	4	5	2	3	2	3	4	4	4	4	4	62	Moderate Perception	12	Good perception (Score[12-15])	20	Good perception (Score[16-20])	30	Moderate Perception (Score[22-35])
4	3	4	4	4	4	4	4	4	4	4	4	3	4	3	4	61	Moderate Perception	11	Moderate Perception (Score[7-11])	16	Good perception (Score[16-20])	34	Moderate Perception (Score[22-35])
4	4	4	4	3	3	3	5	4	4	4	4	3	4	3	4	60	Moderate Perception	11	Moderate Perception (Score[7-11])	14	Moderate Perception (Score[10-15])	35	Moderate Perception (Score[22-35])
4	1	1	1	1	1	1	1	1	1	1	1	1	1	1	1	19	Low perception	6	Low perception (Score<7)	4	Low perception (Score<10)	9	Low perception (Score<22)
1	4	4	1	3	2	3	1	1	1	1	1	1	1	1	1	27	Low perception	7	Moderate Perception (Score[7-11])	11	Moderate Perception (Score[10-15])	9	Low perception (Score<22)
4	4	4	4	4	4	5	3	1	1	2	2	2	2	2	2	46	Moderate Perception	12	Good perception (Score[12-15])	17	Good perception (Score[16-20])	17	Low perception (Score<22)
5	4	3	4	4	3	3	4	4	4	4	3	3	3	3	3	57	Moderate Perception	12	Good perception (Score[12-15])	14	Moderate Perception (Score[10-15])	31	Moderate Perception (Score[22-35])
4	4	4	4	3	4	3	3	4	4	4	4	5	4	3	3	60	Moderate Perception	12	Good perception (Score[12-15])	14	Moderate Perception (Score[10-15])	34	Moderate Perception (Score[22-35])
4	5	3	3	4	4	4	4	3	5	5	4	4	3	3	2	60	Moderate Perception	13	Good perception (Score[12-15])	14	Moderate Perception (Score[10-15])	33	Moderate Perception (Score[22-35])
4	2	4	1	1	1	1	1	1	1	1	1	1	1	1	1	23	Low perception	7	Moderate Perception (Score[7-11])	7	Low perception (Score<10)	9	Low perception (Score<22)
4	4	2	3	5	4	4	2	2	3	4	2	2	3	4	4	52	Moderate Perception	12	Good perception (Score[12-15])	14	Moderate Perception (Score[10-15])	26	Moderate Perception (Score[22-35])
5	5	5	5	5	5	5	4	4	5	5	4	5	4	5	4	75	Good perception	15	Good perception (Score[12-15])	20	Good perception (Score[16-20])	40	Good perception (Score[36-45])
5	3	5	5	5	4	4	4	4	5	4	4	5	3	4	4	68	Good perception	12	Good perception (Score[12-15])	19	Good perception (Score[16-20])	37	Good perception (Score[36-45])
5	4	4	3	3	4	4	4	5	4	5	4	4	4	3	4	64	Good perception	13	Good perception (Score[12-15])	14	Moderate Perception (Score[10-15])	37	Good perception (Score[36-45])
5	4	5	3	4	5	5	3	4	4	3	4	4	3	4	4	64	Good perception	14	Good perception (Score[12-15])	17	Good perception (Score[16-20])	33	Moderate Perception (Score[22-35])
4	3	4	4	3	5	4	1	1	1	1	1	1	1	1	1	36	Low perception	12	Good perception (Score[12-15])	15	Moderate Perception (Score[10-15])	9	Low perception (Score<22)
4	4	4	4	4	4	4	4	4	1	1	5	1	4	1	5	54	Moderate Perception	12	Good perception (Score[12-15])	16	Good perception (Score[16-20])	26	Moderate Perception (Score[22-35])
5	5	4	4	3	3	2	5	3	4	3	4	3	3	4	3	58	Moderate Perception	13	Good perception (Score[12-15])	13	Moderate Perception (Score[10-15])	32	Moderate Perception (Score[22-35])
4	4	4	3	4	3	3	1	1	1	1	1	1	1	1	1	34	Low perception	11	Moderate Perception (Score[7-11])	14	Moderate Perception (Score[10-15])	9	Low perception (Score<22)
4	4	4	4	4	4	3	1	1	1	1	4	1	4	4	5	49	Moderate Perception	12	Good perception (Score[12-15])	15	Moderate Perception (Score[10-15])	22	Moderate Perception (Score[22-35])
4	4	4	4	4	3	3	1	1	1	1	1	1	1	1	1	35	Low perception	11	Moderate Perception (Score[7-11])	15	Moderate Perception (Score[10-15])	9	Low perception (Score<22)
5	4	4	4	3	5	3	4	3	2	1	1	2	2	2	3	48	Moderate Perception	14	Good perception (Score[12-15])	14	Moderate Perception (Score[10-15])	20	Low perception (Score<22)
4	4	4	4	4	4	4	4	3	3	4	2	4	4	3	3	58	Moderate Perception	12	Good perception (Score[12-15])	16	Good perception (Score[16-20])	30	Moderate Perception (Score[22-35])
3	3	3	3	3	4	4	4	3	3	2	2	2	3	3	4	49	Moderate Perception	10	Moderate Perception (Score[7-11])	13	Moderate Perception (Score[10-15])	26	Moderate Perception (Score[22-35])
4	4	4	4	4	4	4	4	4	3	4	4	3	2	3	3	58	Moderate Perception	12	Good perception (Score[12-15])	16	Good perception (Score[16-20])	30	Moderate Perception (Score[22-35])
4	4	4	4	4	5	5	1	1	4	5	3	3	3	3	3	56	Moderate Perception	13	Good perception (Score[12-15])	17	Good perception (Score[16-20])	26	Moderate Perception (Score[22-35])
4	4	4	3	1	2	1	1	1	1	1	1	1	1	1	1	28	Low perception	10	Moderate Perception (Score[7-11])	9	Low perception (Score<10)	9	Low perception (Score<22)
4	3	2	3	2	2	4	1	1	1	1	1	1	1	1	1	29	Low perception	9	Moderate Perception (Score[7-11])	11	Moderate Perception (Score[10-15])	9	Low perception (Score<22)
5	3	3	3	3	3	3	4	4	4	4	4	4	4	3	3	57	Moderate Perception	11	Moderate Perception (Score[7-11])	12	Moderate Perception (Score[10-15])	34	Moderate Perception (Score[22-35])
4	4	4	3	4	3	4	2	3	2	3	2	3	3	2	3	49	Moderate Perception	11	Moderate Perception (Score[7-11])	15	Moderate Perception (Score[10-15])	23	Moderate Perception (Score[22-35])
3	4	3	2	4	3	2	4	3	3	2	2	2	2	1	1	41	Moderate Perception	10	Moderate Perception (Score[7-11])	11	Moderate Perception (Score[10-15])	20	Low perception (Score<22)
4	4	3	3	2	3	3	4	4	1	1	1	1	1	1	1	37	Low perception	11	Moderate Perception (Score[7-11])	11	Moderate Perception (Score[10-15])	15	Low perception (Score<22)
4	3	4	4	3	3	3	4	4	3	4	4	3	1	4	1	52	Moderate Perception	10	Moderate Perception (Score[7-11])	14	Moderate Perception (Score[10-15])	28	Moderate Perception (Score[22-35])
4	5	5	5	5	3	5	4	3	3	3	2	3	3	3	3	59	Moderate Perception	12	Good perception (Score[12-15])	20	Good perception (Score[16-20])	27	Moderate Perception (Score[22-35])
4	4	5	5	5	4	5	4	3	4	5	5	5	4	4	4	70	Good perception	12	Good perception (Score[12-15])	20	Good perception (Score[16-20])	38	Good perception (Score[36-45])
4	5	5	3	3	4	4	4	3	2	3	4	5	5	4	1	59	Moderate Perception	13	Good perception (Score[12-15])	15	Moderate Perception (Score[10-15])	31	Moderate Perception (Score[22-35])
4	5	5	4	5	4	3	4	5	4	4	3	2	2	3	3	60	Moderate Perception	13	Good perception (Score[12-15])	17	Good perception (Score[16-20])	30	Moderate Perception (Score[22-35])
4	5	3	3	4	3	3	1	1	1	1	1	1	1	1	1	34	Low perception	12	Good perception (Score[12-15])	13	Moderate Perception (Score[10-15])	9	Low perception (Score<22)
4	4	5	5	5	5	5	3	2	2	2	1	2	2	3	3	53	Moderate Perception	13	Good perception (Score[12-15])	20	Good perception (Score[16-20])	20	Low perception (Score<22)
4	4	4	3	4	4	4	4	4	5	4	4	4	4	3	3	62	Moderate Perception	12	Good perception (Score[12-15])	15	Moderate Perception (Score[10-15])	35	Moderate Perception (Score[22-35])
4	4	4	4	4	3	4	4	4	4	4	4	3	3	3	2	58	Moderate Perception	11	Moderate Perception (Score[7-11])	16	Good perception (Score[16-20])	31	Moderate Perception (Score[22-35])
5	4	4	5	4	2	2	4	3	1	4	3	4	3	3	4	55	Moderate Perception	11	Moderate Perception (Score[7-11])	15	Moderate Perception (Score[10-15])	29	Moderate Perception (Score[22-35])
4	4	3	3	3	3	3	5	4	4	4	4	3	3	3	3	56	Moderate Perception	11	Moderate Perception (Score[7-11])	12	Moderate Perception (Score[10-15])	33	Moderate Perception (Score[22-35])
4	5	4	3	3	3	3	4	4	4	3	2	2	2	2	1	49	Moderate Perception	12	Good perception (Score[12-15])	13	Moderate Perception (Score[10-15])	24	Moderate Perception (Score[22-35])
4	4	4	4	4	3	4	3	2	3	4	4	4	4	4	4	59	Moderate Perception	11	Moderate Perception (Score[7-11])	16	Good perception (Score[16-20])	32	Moderate Perception (Score[22-35])
4	4	4	3	3	3	3	4	4	4	3	2	3	4	5	5	58	Moderate Perception	11	Moderate Perception (Score[7-11])	13	Moderate Perception (Score[10-15])	34	Moderate Perception (Score[22-35])
4	5	4	4	4	4	4	3	2	4	4	3	4	3	4	4	60	Moderate Perception	13	Good perception (Score[12-15])	16	Good perception (Score[16-20])	31	Moderate Perception (Score[22-35])
4	5	4	4	5	5	5	4	4	3	4	4	4	4	3	4	66	Good perception	14	Good perception (Score[12-15])	18	Good perception (Score[16-20])	34	Moderate Perception (Score[22-35])
4	5	5	4	5	3	4	4	4	5	4	3	4	4	4	3	65	Good perception	12	Good perception (Score[12-15])	18	Good perception (Score[16-20])	35	Moderate Perception (Score[22-35])
4	5	5	5	4	4	5	3	3	3	4	3	3	3	3	3	60	Moderate Perception	13	Good perception (Score[12-15])	19	Good perception (Score[16-20])	28	Moderate Perception (Score[22-35])
4	3	3	3	3	4	3	4	3	3	4	3	3	4	4	4	55	Moderate Perception	11	Moderate Perception (Score[7-11])	12	Moderate Perception (Score[10-15])	32	Moderate Perception (Score[22-35])
4	4	3	3	4	4	3	4	3	4	3	3	4	3	3	3	55	Moderate Perception	12	Good perception (Score[12-15])	13	Moderate Perception (Score[10-15])	30	Moderate Perception (Score[22-35])
4	4	4	3	4	3	3	4	4	4	3	4	4	5	4	4	61	Moderate Perception	11	Moderate Perception (Score[7-11])	14	Moderate Perception (Score[10-15])	36	Good perception (Score[36-45])
3	4	4	4	4	3	3	4	3	3	3	2	2	2	2	2	48	Moderate Perception	10	Moderate Perception (Score[7-11])	15	Moderate Perception (Score[10-15])	23	Moderate Perception (Score[22-35])
4	5	3	5	5	1	4	4	4	4	5	2	3	2	3	3	57	Moderate Perception	10	Moderate Perception (Score[7-11])	17	Good perception (Score[16-20])	30	Moderate Perception (Score[22-35])
5	5	5	5	1	5	2	4	4	4	5	4	4	4	5	5	67	Good perception	15	Good perception (Score[12-15])	13	Moderate Perception (Score[10-15])	39	Good perception (Score[36-45])
4	1	1	1	1	1	2	1	1	1	1	1	1	1	1	1	20	Low perception	6	Low perception (Score<7)	5	Low perception (Score<10)	9	Low perception (Score<22)
4	3	5	2	5	5	2	4	4	3	1	3	4	2	2	2	51	Moderate Perception	12	Good perception (Score[12-15])	14	Moderate Perception (Score[10-15])	25	Moderate Perception (Score[22-35])
5	4	5	5	5	5	2	5	1	5	3	5	5	5	5	5	70	Good perception	14	Good perception (Score[12-15])	17	Good perception (Score[16-20])	39	Good perception (Score[36-45])
3	4	1	5	5	4	5	5	4	4	5	4	4	4	4	4	65	Good perception	11	Moderate Perception (Score[7-11])	16	Good perception (Score[16-20])	38	Good perception (Score[36-45])
4	3	4	5	5	4	3	3	4	4	3	1	3	2	3	4	55	Moderate Perception	11	Moderate Perception (Score[7-11])	17	Good perception (Score[16-20])	27	Moderate Perception (Score[22-35])
1	4	5	5	4	5	4	5	5	5	5	3	5	1	2	2	61	Moderate Perception	10	Moderate Perception (Score[7-11])	18	Good perception (Score[16-20])	33	Moderate Perception (Score[22-35])
4	4	4	4	4	4	4	5	4	4	3	4	5	2	4	4	63	Moderate Perception	12	Good perception (Score[12-15])	16	Good perception (Score[16-20])	35	Moderate Perception (Score[22-35])
1	1	1	5	1	1	1	1	1	1	1	1	1	1	1	1	20	Low perception	3	Low perception (Score<7)	8	Low perception (Score<10)	9	Low perception (Score<22)
3	4	5	5	5	4	2	4	4	5	1	1	1	1	1	1	47	Moderate Perception	11	Moderate Perception (Score[7-11])	17	Good perception (Score[16-20])	19	Low perception (Score<22)
5	5	5	5	5	5	2	1	1	1	1	1	1	1	1	1	41	Moderate Perception	15	Good perception (Score[12-15])	17	Good perception (Score[16-20])	9	Low perception (Score<22)
4	5	5	5	5	5	2	3	5	4	5	3	1	1	2	1	56	Moderate Perception	14	Good perception (Score[12-15])	17	Good perception (Score[16-20])	25	Moderate Perception (Score[22-35])
4	5	5	5	5	5	2	2	1	1	3	1	2	2	2	1	46	Moderate Perception	14	Good perception (Score[12-15])	17	Good perception (Score[16-20])	15	Low perception (Score<22)
5	5	4	5	5	1	5	5	5	5	5	5	5	5	5	5	75	Good perception	11	Moderate Perception (Score[7-11])	19	Good perception (Score[16-20])	45	Good perception (Score[36-45])
5	4	5	5	5	4	2	4	5	4	5	5	5	5	4	4	71	Good perception	13	Good perception (Score[12-15])	17	Good perception (Score[16-20])	41	Good perception (Score[36-45])
5	5	5	5	5	5	2	1	3	2	5	4	4	4	4	5	64	Good perception	15	Good perception (Score[12-15])	17	Good perception (Score[16-20])	32	Moderate Perception (Score[22-35])
5	5	4	5	5	5	3	4	4	4	4	3	4	4	3	4	66	Good perception	15	Good perception (Score[12-15])	17	Good perception (Score[16-20])	34	Moderate Perception (Score[22-35])
1	5	5	5	5	5	2	5	4	4	5	3	5	3	3	4	64	Good perception	11	Moderate Perception (Score[7-11])	17	Good perception (Score[16-20])	36	Good perception (Score[36-45])
4	5	5	5	5	5	2	2	1	4	4	2	5	1	3	4	57	Moderate Perception	14	Good perception (Score[12-15])	17	Good perception (Score[16-20])	26	Moderate Perception (Score[22-35])
1	5	5	5	5	5	2	1	4	1	5	4	5	1	3	3	55	Moderate Perception	11	Moderate Perception (Score[7-11])	17	Good perception (Score[16-20])	27	Moderate Perception (Score[22-35])
5	5	5	5	5	5	5	1	5	1	5	5	5	5	5	1	68	Good perception	15	Good perception (Score[12-15])	20	Good perception (Score[16-20])	33	Moderate Perception (Score[22-35])
4	5	5	5	5	5	2	2	2	2	2	2	2	2	2	2	49	Moderate Perception	14	Good perception (Score[12-15])	17	Good perception (Score[16-20])	18	Low perception (Score<22)
5	5	5	5	5	4	2	5	4	1	5	5	5	5	1	3	65	Good perception	14	Good perception (Score[12-15])	17	Good perception (Score[16-20])	34	Moderate Perception (Score[22-35])
5	5	5	5	5	5	2	5	4	1	3	2	5	5	5	5	67	Good perception	15	Good perception (Score[12-15])	17	Good perception (Score[16-20])	35	Moderate Perception (Score[22-35])
4	4	4	4	4	4	3	5	3	1	5	4	4	4	3	3	59	Moderate Perception	12	Good perception (Score[12-15])	15	Moderate Perception (Score[10-15])	32	Moderate Perception (Score[22-35])
4	5	5	5	5	5	2	1	1	1	5	5	5	5	5	5	64	Good perception	14	Good perception (Score[12-15])	17	Good perception (Score[16-20])	33	Moderate Perception (Score[22-35])
5	5	5	5	5	5	3	1	1	1	5	1	1	1	1	1	46	Moderate Perception	15	Good perception (Score[12-15])	18	Good perception (Score[16-20])	13	Low perception (Score<22)
5	5	5	5	5	5	2	3	5	2	5	1	3	2	4	3	60	Moderate Perception	15	Good perception (Score[12-15])	17	Good perception (Score[16-20])	28	Moderate Perception (Score[22-35])
5	5	5	5	5	5	2	3	2	2	5	5	5	1	2	2	59	Moderate Perception	15	Good perception (Score[12-15])	17	Good perception (Score[16-20])	27	Moderate Perception (Score[22-35])
5	5	5	5	5	5	3	3	1	1	1	1	1	1	1	1	44	Moderate Perception	15	Good perception (Score[12-15])	18	Good perception (Score[16-20])	11	Low perception (Score<22)
5	5	4	5	5	4	3	5	3	1	5	3	4	2	3	2	59	Moderate Perception	14	Good perception (Score[12-15])	17	Good perception (Score[16-20])	28	Moderate Perception (Score[22-35])
5	5	5	5	5	5	2	4	4	4	2	4	2	5	5	4	66	Good perception	15	Good perception (Score[12-15])	17	Good perception (Score[16-20])	34	Moderate Perception (Score[22-35])
4	5	5	5	5	4	4	4	4	5	5	4	4	3	3	4	68	Good perception	13	Good perception (Score[12-15])	19	Good perception (Score[16-20])	36	Good perception (Score[36-45])
4	4	3	3	5	5	5	4	4	4	5	1	5	5	4	4	65	Good perception	13	Good perception (Score[12-15])	16	Good perception (Score[16-20])	36	Good perception (Score[36-45])
5	5	1	5	2	5	5	1	1	1	1	1	1	1	1	1	37	Low perception	15	Good perception (Score[12-15])	13	Moderate Perception (Score[10-15])	9	Low perception (Score<22)
4	4	5	4	3	3	2	1	4	1	1	1	3	1	1	1	39	Low perception	11	Moderate Perception (Score[7-11])	14	Moderate Perception (Score[10-15])	14	Low perception (Score<22)
4	4	5	4	5	4	2	2	3	4	5	3	5	1	4	4	59	Moderate Perception	12	Good perception (Score[12-15])	16	Good perception (Score[16-20])	31	Moderate Perception (Score[22-35])
5	4	5	5	5	5	2	3	1	1	1	1	1	1	1	1	42	Moderate Perception	14	Good perception (Score[12-15])	17	Good perception (Score[16-20])	11	Low perception (Score<22)
4	4	4	5	5	4	2	5	1	3	3	3	2	1	5	4	55	Moderate Perception	12	Good perception (Score[12-15])	16	Good perception (Score[16-20])	27	Moderate Perception (Score[22-35])
4	4	1	1	1	1	1	1	1	1	1	1	1	1	1	1	22	Low perception	9	Moderate Perception (Score[7-11])	4	Low perception (Score<10)	9	Low perception (Score<22)
5	5	5	5	5	5	2	4	4	5	2	3	3	3	3	3	62	Moderate Perception	15	Good perception (Score[12-15])	17	Good perception (Score[16-20])	30	Moderate Perception (Score[22-35])
4	4	4	5	4	4	3	3	2	3	1	4	4	3	3	4	55	Moderate Perception	12	Good perception (Score[12-15])	16	Good perception (Score[16-20])	27	Moderate Perception (Score[22-35])
5	4	2	3	3	5	5	4	4	5	5	4	5	4	3	4	65	Good perception	14	Good perception (Score[12-15])	13	Moderate Perception (Score[10-15])	38	Good perception (Score[36-45])
5	5	5	5	5	5	2	2	5	1	5	5	5	5	2	4	66	Good perception	15	Good perception (Score[12-15])	17	Good perception (Score[16-20])	34	Moderate Perception (Score[22-35])
5	5	5	5	5	5	3	4	5	5	5	4	5	5	5	5	76	Good perception	15	Good perception (Score[12-15])	18	Good perception (Score[16-20])	43	Good perception (Score[36-45])
5	5	5	5	5	5	2	2	5	5	5	5	5	2	2	2	65	Good perception	15	Good perception (Score[12-15])	17	Good perception (Score[16-20])	33	Moderate Perception (Score[22-35])
5	5	5	5	5	5	2	4	5	5	5	5	5	4	4	5	74	Good perception	15	Good perception (Score[12-15])	17	Good perception (Score[16-20])	42	Good perception (Score[36-45])
1	1	1	1	1	1	1	1	1	1	1	1	1	1	1	1	16	Low perception	3	Low perception (Score<7)	4	Low perception (Score<10)	9	Low perception (Score<22)
4	4	5	5	5	4	2	1	3	3	5	4	5	5	4	5	64	Good perception	12	Good perception (Score[12-15])	17	Good perception (Score[16-20])	35	Moderate Perception (Score[22-35])
5	5	1	1	1	5	1	1	1	1	1	5	1	1	1	1	32	Low perception	15	Good perception (Score[12-15])	4	Low perception (Score<10)	13	Low perception (Score<22)
1	1	1	1	1	1	2	1	1	1	1	5	5	5	3	1	31	Low perception	3	Low perception (Score<7)	5	Low perception (Score<10)	23	Moderate Perception (Score[22-35])
5	3	5	5	5	5	2	2	5	5	5	5	1	4	2	4	63	Moderate Perception	13	Good perception (Score[12-15])	17	Good perception (Score[16-20])	33	Moderate Perception (Score[22-35])
5	3	4	5	4	4	2	3	3	2	1	3	3	1	1	3	47	Moderate Perception	12	Good perception (Score[12-15])	15	Moderate Perception (Score[10-15])	20	Low perception (Score<22)
5	4	5	5	5	5	2	5	5	5	5	4	5	5	4	5	74	Good perception	14	Good perception (Score[12-15])	17	Good perception (Score[16-20])	43	Good perception (Score[36-45])
5	5	1	5	5	5	5	5	5	3	5	5	5	4	2	5	70	Good perception	15	Good perception (Score[12-15])	16	Good perception (Score[16-20])	39	Good perception (Score[36-45])
3	3	5	5	5	3	2	4	4	4	5	2	4	2	4	4	59	Moderate Perception	9	Moderate Perception (Score[7-11])	17	Good perception (Score[16-20])	33	Moderate Perception (Score[22-35])
5	5	1	5	5	5	5	5	5	5	5	5	5	5	4	2	72	Good perception	15	Good perception (Score[12-15])	16	Good perception (Score[16-20])	41	Good perception (Score[36-45])
2	2	2	5	5	4	5	3	3	3	5	3	5	3	2	3	55	Moderate Perception	8	Moderate Perception (Score[7-11])	17	Good perception (Score[16-20])	30	Moderate Perception (Score[22-35])
5	5	5	5	5	5	5	5	5	4	5	5	1	4	2	5	71	Good perception	15	Good perception (Score[12-15])	20	Good perception (Score[16-20])	36	Good perception (Score[36-45])
5	1	5	5	5	5	2	1	1	1	1	1	5	1	1	5	45	Moderate Perception	11	Moderate Perception (Score[7-11])	17	Good perception (Score[16-20])	17	Low perception (Score<22)
5	5	5	5	5	5	2	1	1	1	1	1	1	1	1	1	41	Moderate Perception	15	Good perception (Score[12-15])	17	Good perception (Score[16-20])	9	Low perception (Score<22)
1	5	4	1	1	1	1	1	1	1	1	1	1	1	1	1	23	Low perception	7	Moderate Perception (Score[7-11])	7	Low perception (Score<10)	9	Low perception (Score<22)
4	5	5	5	5	5	2	5	5	5	2	5	5	5	4	5	72	Good perception	14	Good perception (Score[12-15])	17	Good perception (Score[16-20])	41	Good perception (Score[36-45])
5	5	5	5	5	5	2	1	1	1	5	1	1	1	1	1	45	Moderate Perception	15	Good perception (Score[12-15])	17	Good perception (Score[16-20])	13	Low perception (Score<22)
5	5	5	5	5	5	5	1	1	1	1	1	1	1	1	1	44	Moderate Perception	15	Good perception (Score[12-15])	20	Good perception (Score[16-20])	9	Low perception (Score<22)
4	5	5	5	5	4	2	2	4	2	5	3	5	5	2	3	61	Moderate Perception	13	Good perception (Score[12-15])	17	Good perception (Score[16-20])	31	Moderate Perception (Score[22-35])
5	4	5	4	5	4	2	3	3	3	1	4	2	4	3	3	55	Moderate Perception	13	Good perception (Score[12-15])	16	Good perception (Score[16-20])	26	Moderate Perception (Score[22-35])
5	4	5	5	5	1	2	5	1	1	5	2	4	2	2	3	52	Moderate Perception	10	Moderate Perception (Score[7-11])	17	Good perception (Score[16-20])	25	Moderate Perception (Score[22-35])
5	5	3	5	5	5	3	3	1	4	1	1	1	1	1	1	45	Moderate Perception	15	Good perception (Score[12-15])	16	Good perception (Score[16-20])	14	Low perception (Score<22)
1	1	1	1	1	1	1	1	1	1	1	1	1	1	1	1	16	Low perception	3	Low perception (Score<7)	4	Low perception (Score<10)	9	Low perception (Score<22)
4	1	1	1	1	1	1	3	3	2	2	3	4	4	4	4	39	Low perception	6	Low perception (Score<7)	4	Low perception (Score<10)	29	Moderate Perception (Score[22-35])
4	4	5	5	5	5	2	1	1	1	5	3	5	3	5	3	57	Moderate Perception	13	Good perception (Score[12-15])	17	Good perception (Score[16-20])	27	Moderate Perception (Score[22-35])
5	4	4	5	5	5	5	1	1	1	1	1	1	1	1	1	42	Moderate Perception	14	Good perception (Score[12-15])	19	Good perception (Score[16-20])	9	Low perception (Score<22)
3	4	1	5	5	5	2	3	1	4	5	4	5	4	3	4	58	Moderate Perception	12	Good perception (Score[12-15])	13	Moderate Perception (Score[10-15])	33	Moderate Perception (Score[22-35])
3	4	4	5	2	3	5	4	4	5	1	3	4	1	1	1	50	Moderate Perception	10	Moderate Perception (Score[7-11])	16	Good perception (Score[16-20])	24	Moderate Perception (Score[22-35])
4	3	3	5	5	3	3	5	3	1	5	3	5	4	5	4	61	Moderate Perception	10	Moderate Perception (Score[7-11])	16	Good perception (Score[16-20])	35	Moderate Perception (Score[22-35])
4	4	3	3	4	4	2	1	1	1	1	1	1	1	1	1	33	Low perception	12	Good perception (Score[12-15])	12	Moderate Perception (Score[10-15])	9	Low perception (Score<22)
3	3	5	2	2	3	2	1	2	1	1	3	3	4	5	3	43	Moderate Perception	9	Moderate Perception (Score[7-11])	11	Moderate Perception (Score[10-15])	23	Moderate Perception (Score[22-35])
3	4	5	5	3	1	1	1	1	1	1	1	1	1	1	1	31	Low perception	8	Moderate Perception (Score[7-11])	14	Moderate Perception (Score[10-15])	9	Low perception (Score<22)
5	5	5	3	5	5	2	3	4	1	5	5	5	4	4	2	63	Moderate Perception	15	Good perception (Score[12-15])	15	Moderate Perception (Score[10-15])	33	Moderate Perception (Score[22-35])
5	4	5	5	5	4	2	5	3	3	5	4	3	3	5	2	63	Moderate Perception	13	Good perception (Score[12-15])	17	Good perception (Score[16-20])	33	Moderate Perception (Score[22-35])
4	3	4	3	4	4	2	4	4	1	4	2	4	4	1	1	49	Moderate Perception	11	Moderate Perception (Score[7-11])	13	Moderate Perception (Score[10-15])	25	Moderate Perception (Score[22-35])
5	5	5	5	5	5	2	3	5	5	4	5	5	2	5	5	71	Good perception	15	Good perception (Score[12-15])	17	Good perception (Score[16-20])	39	Good perception (Score[36-45])
5	4	5	5	5	4	3	4	4	4	2	3	4	4	3	4	63	Moderate Perception	13	Good perception (Score[12-15])	18	Good perception (Score[16-20])	32	Moderate Perception (Score[22-35])
4	1	5	5	5	4	5	3	4	1	5	3	4	3	4	5	61	Moderate Perception	9	Moderate Perception (Score[7-11])	20	Good perception (Score[16-20])	32	Moderate Perception (Score[22-35])
1	5	4	5	5	5	2	1	4	1	5	1	5	5	2	5	56	Moderate Perception	11	Moderate Perception (Score[7-11])	16	Good perception (Score[16-20])	29	Moderate Perception (Score[22-35])
4	3	5	5	1	1	2	1	1	1	1	1	1	1	1	1	30	Low perception	8	Moderate Perception (Score[7-11])	13	Moderate Perception (Score[10-15])	9	Low perception (Score<22)
4	5	5	5	5	5	2	1	1	1	1	1	1	1	1	1	40	Moderate Perception	14	Good perception (Score[12-15])	17	Good perception (Score[16-20])	9	Low perception (Score<22)
1	5	5	5	5	5	5	4	4	4	4	3	4	3	3	3	63	Moderate Perception	11	Moderate Perception (Score[7-11])	20	Good perception (Score[16-20])	32	Moderate Perception (Score[22-35])
5	5	5	5	5	5	5	4	1	2	1	1	1	1	1	1	48	Moderate Perception	15	Good perception (Score[12-15])	20	Good perception (Score[16-20])	13	Low perception (Score<22)
4	5	1	1	1	1	5	1	1	1	1	1	1	1	1	1	27	Low perception	10	Moderate Perception (Score[7-11])	8	Low perception (Score<10)	9	Low perception (Score<22)
5	5	5	5	5	5	2	4	1	1	1	1	1	1	1	1	44	Moderate Perception	15	Good perception (Score[12-15])	17	Good perception (Score[16-20])	12	Low perception (Score<22)
5	1	5	5	5	5	2	1	4	1	1	1	1	1	1	1	40	Moderate Perception	11	Moderate Perception (Score[7-11])	17	Good perception (Score[16-20])	12	Low perception (Score<22)
5	5	5	5	5	5	2	2	2	5	2	1	5	2	2	5	58	Moderate Perception	15	Good perception (Score[12-15])	17	Good perception (Score[16-20])	26	Moderate Perception (Score[22-35])
5	5	5	5	5	5	2	1	5	2	5	2	3	4	2	5	61	Moderate Perception	15	Good perception (Score[12-15])	17	Good perception (Score[16-20])	29	Moderate Perception (Score[22-35])
1	5	4	5	1	1	1	5	5	5	2	2	2	2	2	2	45	Moderate Perception	7	Moderate Perception (Score[7-11])	11	Moderate Perception (Score[10-15])	27	Moderate Perception (Score[22-35])
5	5	5	5	5	5	2	4	4	4	3	4	4	3	3	4	65	Good perception	15	Good perception (Score[12-15])	17	Good perception (Score[16-20])	33	Moderate Perception (Score[22-35])
5	5	5	5	5	5	5	4	1	5	3	2	2	5	3	5	65	Good perception	15	Good perception (Score[12-15])	20	Good perception (Score[16-20])	30	Moderate Perception (Score[22-35])
4	4	5	5	5	4	2	4	1	5	5	1	4	1	1	1	52	Moderate Perception	12	Good perception (Score[12-15])	17	Good perception (Score[16-20])	23	Moderate Perception (Score[22-35])
5	4	2	2	5	1	5	5	5	1	1	1	5	5	1	5	53	Moderate Perception	10	Moderate Perception (Score[7-11])	14	Moderate Perception (Score[10-15])	29	Moderate Perception (Score[22-35])
4	4	5	5	5	5	3	4	3	3	1	3	4	4	2	3	58	Moderate Perception	13	Good perception (Score[12-15])	18	Good perception (Score[16-20])	27	Moderate Perception (Score[22-35])
5	5	5	2	5	5	2	4	4	2	5	2	4	3	2	4	59	Moderate Perception	15	Good perception (Score[12-15])	14	Moderate Perception (Score[10-15])	30	Moderate Perception (Score[22-35])
5	5	5	4	4	5	2	4	4	1	5	4	5	4	3	5	65	Good perception	15	Good perception (Score[12-15])	15	Moderate Perception (Score[10-15])	35	Moderate Perception (Score[22-35])
3	4	5	5	5	5	2	3	4	1	4	2	1	3	4	4	55	Moderate Perception	12	Good perception (Score[12-15])	17	Good perception (Score[16-20])	26	Moderate Perception (Score[22-35])
5	5	2	2	2	5	2	4	4	2	5	5	5	4	2	5	59	Moderate Perception	15	Good perception (Score[12-15])	8	Low perception (Score<10)	36	Good perception (Score[36-45])
1	5	5	5	5	5	2	4	4	2	5	2	5	5	2	5	62	Moderate Perception	11	Moderate Perception (Score[7-11])	17	Good perception (Score[16-20])	34	Moderate Perception (Score[22-35])
4	5	5	5	5	4	3	4	4	4	5	4	4	4	3	5	68	Good perception	13	Good perception (Score[12-15])	18	Good perception (Score[16-20])	37	Good perception (Score[36-45])
1	1	1	1	1	1	1	1	1	1	1	1	1	1	1	1	16	Low perception	3	Low perception (Score<7)	4	Low perception (Score<10)	9	Low perception (Score<22)
5	5	5	5	5	5	5	2	5	5	5	3	5	2	4	4	70	Good perception	15	Good perception (Score[12-15])	20	Good perception (Score[16-20])	35	Moderate Perception (Score[22-35])
3	5	5	5	5	4	5	1	1	1	1	1	1	1	1	1	41	Moderate Perception	12	Good perception (Score[12-15])	20	Good perception (Score[16-20])	9	Low perception (Score<22)

## Sheet: Infos on arboviruses
infosur_arbov	quand_entendu	colleg_sourceinfo	revmed_sourceinfo	congres_sourceinfo	media_sourceinfo	journal_sourceinfo	tele_sourceinfo	radio_sourceinfo	consid_informe	nouvinfo_PEC	nouvinfo_prev	nouvinfo_modtrans	nouvinfo_Physiopath	nouvinfo_symp	nouvinfo_politiq	nouvinfo_epidemio
No		Not selected	Not selected	Not selected	Not selected	Not selected	Not selected	Not selected	Don't know	Selected	Selected	Selected	Selected	Selected	Selected	Selected
No		Not selected	Not selected	Not selected	Not selected	Not selected	Not selected	Not selected	Don't know	Selected	Selected	Selected	Selected	Selected	Selected	Selected
Yes	3-4 weeks	Not selected	Not selected	Not selected	Not selected	Not selected	Not selected	Not selected	No	Selected	Selected	Selected	Selected	Selected	Selected	Selected
Yes	Several years	Not selected	Selected	Not selected	Not selected	Not selected	Not selected	Not selected	No	Not selected	Not selected	Selected	Not selected	Not selected	Not selected	Not selected
No		Not selected	Not selected	Not selected	Not selected	Not selected	Not selected	Not selected	Don't know	Selected	Selected	Selected	Selected	Selected	Selected	Not selected
Yes	Several years	Not selected	Not selected	Selected	Not selected	Not selected	Not selected	Not selected	Yes	Selected	Selected	Selected	Selected	Selected	Not selected	Not selected
No		Not selected	Not selected	Not selected	Not selected	Not selected	Not selected	Not selected	Don't know	Not selected	Selected	Not selected	Not selected	Not selected	Not selected	Not selected
No		Not selected	Not selected	Not selected	Not selected	Not selected	Not selected	Not selected	Don't know	Selected	Selected	Selected	Selected	Selected	Selected	Selected
No		Not selected	Not selected	Not selected	Not selected	Not selected	Not selected	Not selected	Don't know	Selected	Selected	Selected	Selected	Selected	Selected	Selected
No		Not selected	Not selected	Not selected	Not selected	Not selected	Not selected	Not selected	Don't know	Selected	Selected	Selected	Selected	Selected	Selected	Selected
No		Not selected	Not selected	Not selected	Not selected	Not selected	Not selected	Not selected	Don't know	Selected	Selected	Selected	Selected	Selected	Selected	Selected
Yes	Less than 1 week	Selected	Not selected	Not selected	Not selected	Not selected	Not selected	Not selected	No	Selected	Selected	Selected	Selected	Selected	Selected	Selected
No		Not selected	Not selected	Not selected	Not selected	Not selected	Not selected	Not selected	Don't know	Selected	Selected	Selected	Selected	Selected	Selected	Selected
No		Not selected	Not selected	Not selected	Not selected	Not selected	Not selected	Not selected	Don't know	Selected	Not selected	Not selected	Not selected	Not selected	Not selected	Not selected
Yes	3-4 weeks	Not selected	Not selected	Selected	Not selected	Not selected	Not selected	Not selected	No	Selected	Selected	Not selected	Not selected	Not selected	Not selected	Not selected
Yes	3-4 weeks	Not selected	Not selected	Selected	Not selected	Not selected	Not selected	Not selected	No	Selected	Selected	Not selected	Not selected	Not selected	Not selected	Not selected
No		Not selected	Not selected	Not selected	Not selected	Not selected	Not selected	Not selected	Don't know	Selected	Selected	Selected	Selected	Selected	Selected	Selected
Yes	Several years	Not selected	Not selected	Not selected	Selected	Not selected	Not selected	Not selected	No	Selected	Selected	Selected	Selected	Selected	Selected	Not selected
No		Not selected	Not selected	Not selected	Not selected	Not selected	Not selected	Not selected	Don't know	Not selected	Not selected	Not selected	Not selected	Not selected	Not selected	Not selected
No		Not selected	Not selected	Not selected	Not selected	Not selected	Not selected	Not selected	Don't know	Not selected	Selected	Selected	Selected	Not selected	Not selected	Selected
No		Not selected	Not selected	Not selected	Not selected	Not selected	Not selected	Not selected	Don't know	Selected	Selected	Selected	Selected	Selected	Selected	Selected
Yes	Several years	Not selected	Not selected	Not selected	Not selected	Not selected	Not selected	Not selected	No	Selected	Selected	Selected	Selected	Selected	Selected	Selected
Yes	Several years	Not selected	Not selected	Not selected	Selected	Not selected	Not selected	Not selected	No	Selected	Selected	Selected	Selected	Selected	Selected	Selected
No		Not selected	Not selected	Not selected	Not selected	Not selected	Not selected	Not selected	Don't know	Not selected	Not selected	Not selected	Not selected	Not selected	Not selected	Not selected
No		Not selected	Not selected	Not selected	Not selected	Not selected	Not selected	Not selected	Don't know	Selected	Selected	Selected	Selected	Selected	Selected	Selected
Yes	Several years	Selected	Selected	Not selected	Selected	Not selected	Selected	Selected	No	Selected	Selected	Selected	Selected	Selected	Selected	Selected
No		Not selected	Not selected	Not selected	Not selected	Not selected	Not selected	Not selected	Don't know	Not selected	Not selected	Not selected	Not selected	Not selected	Not selected	Not selected
No		Not selected	Not selected	Not selected	Not selected	Not selected	Not selected	Not selected	Don't know	Selected	Selected	Selected	Selected	Selected	Selected	Selected
No		Not selected	Not selected	Not selected	Not selected	Not selected	Not selected	Not selected	Don't know	Not selected	Not selected	Not selected	Not selected	Not selected	Not selected	Not selected
Yes	Several years	Not selected	Not selected	Not selected	Not selected	Not selected	Not selected	Not selected	No	Selected	Selected	Selected	Selected	Selected	Selected	Selected
Yes	Less than 1 week	Selected	Not selected	Not selected	Not selected	Not selected	Not selected	Not selected	Yes	Selected	Selected	Selected	Not selected	Not selected	Not selected	Not selected
Yes	Several years	Not selected	Not selected	Not selected	Not selected	Not selected	Not selected	Not selected	No	Not selected	Not selected	Not selected	Not selected	Not selected	Not selected	Not selected
Yes	Several years	Not selected	Selected	Not selected	Not selected	Not selected	Not selected	Not selected	Yes	Not selected	Not selected	Selected	Not selected	Not selected	Not selected	Not selected
No		Not selected	Not selected	Not selected	Not selected	Not selected	Not selected	Not selected	Don't know	Selected	Not selected	Not selected	Not selected	Not selected	Selected	Not selected
No		Not selected	Not selected	Not selected	Not selected	Not selected	Not selected	Not selected	Don't know	Not selected	Not selected	Selected	Not selected	Not selected	Selected	Selected
No		Not selected	Not selected	Not selected	Not selected	Not selected	Not selected	Not selected	Don't know	Not selected	Not selected	Selected	Not selected	Not selected	Not selected	Selected
Yes	Several months	Not selected	Not selected	Not selected	Selected	Not selected	Not selected	Not selected	No	Not selected	Not selected	Selected	Not selected	Not selected	Not selected	Not selected
Yes	3-4 weeks	Not selected	Selected	Not selected	Not selected	Not selected	Not selected	Not selected	No	Not selected	Not selected	Not selected	Selected	Not selected	Not selected	Selected
No		Not selected	Not selected	Not selected	Not selected	Not selected	Not selected	Not selected	Don't know	Not selected	Not selected	Selected	Not selected	Not selected	Not selected	Not selected
No		Not selected	Not selected	Not selected	Not selected	Not selected	Not selected	Not selected	Don't know	Not selected	Selected	Not selected	Not selected	Not selected	Not selected	Selected
No		Not selected	Not selected	Not selected	Not selected	Not selected	Not selected	Not selected	Don't know	Not selected	Not selected	Not selected	Selected	Not selected	Not selected	Selected
Yes	Several years	Not selected	Selected	Not selected	Not selected	Not selected	Not selected	Not selected	No	Not selected	Not selected	Selected	Not selected	Not selected	Not selected	Not selected
No		Not selected	Not selected	Not selected	Not selected	Not selected	Not selected	Not selected	Don't know	Not selected	Not selected	Not selected	Selected	Not selected	Not selected	Selected
No		Not selected	Not selected	Not selected	Not selected	Not selected	Not selected	Not selected	Don't know	Selected	Selected	Selected	Selected	Selected	Selected	Selected
No		Not selected	Not selected	Not selected	Not selected	Not selected	Not selected	Not selected	Don't know	Selected	Selected	Selected	Selected	Selected	Selected	Selected
No		Not selected	Not selected	Not selected	Not selected	Not selected	Not selected	Not selected	Don't know	Not selected	Not selected	Not selected	Not selected	Not selected	Not selected	Selected
No		Not selected	Not selected	Not selected	Not selected	Not selected	Not selected	Not selected	Don't know	Not selected	Not selected	Not selected	Not selected	Not selected	Selected	Not selected
Yes	Several years	Not selected	Not selected	Not selected	Selected	Not selected	Not selected	Not selected	Yes	Not selected	Not selected	Not selected	Not selected	Not selected	Selected	Not selected
Yes	Less than 1 week	Not selected	Not selected	Selected	Not selected	Not selected	Not selected	Not selected	Yes	Selected	Not selected	Not selected	Not selected	Not selected	Not selected	Not selected
Yes	Several months	Not selected	Not selected	Selected	Not selected	Not selected	Not selected	Not selected	Yes	Selected	Not selected	Not selected	Not selected	Selected	Not selected	Selected
Yes	Several years	Not selected	Not selected	Selected	Not selected	Not selected	Not selected	Not selected	Yes	Selected	Selected	Selected	Not selected	Selected	Not selected	Not selected
No		Not selected	Not selected	Not selected	Not selected	Not selected	Not selected	Not selected	Don't know	Not selected	Not selected	Not selected	Not selected	Not selected	Not selected	Selected
No		Not selected	Not selected	Not selected	Not selected	Not selected	Not selected	Not selected	Don't know	Not selected	Selected	Selected	Not selected	Selected	Not selected	Not selected
Yes	Several years	Not selected	Not selected	Selected	Not selected	Not selected	Not selected	Not selected	Yes	Selected	Selected	Selected	Not selected	Selected	Selected	Not selected
No		Not selected	Not selected	Not selected	Not selected	Not selected	Not selected	Not selected	Don't know	Selected	Selected	Selected	Selected	Selected	Selected	Selected
No		Not selected	Not selected	Not selected	Not selected	Not selected	Not selected	Not selected	Don't know	Not selected	Not selected	Not selected	Not selected	Selected	Not selected	Not selected
Yes	Several months	Selected	Not selected	Not selected	Not selected	Not selected	Not selected	Not selected	Yes	Not selected	Selected	Not selected	Not selected	Not selected	Not selected	Not selected
Yes	Several years	Not selected	Selected	Not selected	Not selected	Not selected	Not selected	Not selected	No	Selected	Selected	Selected	Selected	Selected	Selected	Selected
No		Not selected	Not selected	Not selected	Not selected	Not selected	Not selected	Not selected	Don't know	Not selected	Not selected	Not selected	Not selected	Not selected	Not selected	Not selected
No		Not selected	Not selected	Not selected	Not selected	Not selected	Not selected	Not selected	Don't know	Selected	Selected	Selected	Selected	Selected	Selected	Selected
Yes	Several years	Not selected	Not selected	Not selected	Not selected	Not selected	Not selected	Not selected	No	Selected	Selected	Selected	Selected	Selected	Selected	Selected
No		Not selected	Not selected	Not selected	Not selected	Not selected	Not selected	Not selected	Don't know	Not selected	Selected	Not selected	Not selected	Not selected	Not selected	Not selected
No		Not selected	Not selected	Not selected	Not selected	Not selected	Not selected	Not selected	Don't know	Selected	Selected	Selected	Selected	Selected	Selected	Selected
No		Not selected	Not selected	Not selected	Not selected	Not selected	Not selected	Not selected	Don't know	Not selected	Selected	Selected	Not selected	Selected	Not selected	Selected
Yes	Several years	Selected	Not selected	Not selected	Not selected	Not selected	Selected	Selected	Yes	Selected	Selected	Selected	Selected	Selected	Selected	Not selected
Yes	Several years	Selected	Not selected	Not selected	Not selected	Not selected	Not selected	Not selected	No	Selected	Selected	Selected	Selected	Selected	Selected	Selected
No		Not selected	Not selected	Not selected	Not selected	Not selected	Not selected	Not selected	Don't know	Selected	Selected	Selected	Selected	Selected	Selected	Selected
No		Not selected	Not selected	Not selected	Not selected	Not selected	Not selected	Not selected	Don't know	Selected	Selected	Selected	Selected	Selected	Selected	Selected
No		Not selected	Not selected	Not selected	Not selected	Not selected	Not selected	Not selected	Don't know	Selected	Selected	Selected	Selected	Selected	Selected	Selected
No		Not selected	Not selected	Not selected	Not selected	Not selected	Not selected	Not selected	Don't know	Not selected	Selected	Not selected	Not selected	Not selected	Not selected	Not selected
No		Not selected	Not selected	Not selected	Not selected	Not selected	Not selected	Not selected	Don't know	Selected	Not selected	Not selected	Not selected	Not selected	Not selected	Not selected
No		Not selected	Not selected	Not selected	Not selected	Not selected	Not selected	Not selected	Don't know	Selected	Not selected	Not selected	Selected	Selected	Selected	Selected
No		Not selected	Not selected	Not selected	Not selected	Not selected	Not selected	Not selected	Don't know	Selected	Selected	Selected	Selected	Not selected	Not selected	Not selected
No		Selected	Not selected	Not selected	Not selected	Not selected	Not selected	Not selected	Yes	Selected	Selected	Selected	Selected	Selected	Not selected	Selected
No		Not selected	Not selected	Not selected	Not selected	Not selected	Not selected	Not selected	Don't know	Selected	Selected	Selected	Not selected	Selected	Not selected	Not selected
No		Not selected	Not selected	Not selected	Not selected	Not selected	Not selected	Not selected	Don't know	Selected	Selected	Selected	Not selected	Selected	Not selected	Selected
Yes	Less than 1 week	Not selected	Not selected	Not selected	Not selected	Not selected	Not selected	Selected	No	Not selected	Selected	Not selected	Not selected	Not selected	Not selected	Not selected
Yes	Several years	Not selected	Selected	Not selected	Not selected	Not selected	Not selected	Not selected	No	Selected	Selected	Selected	Selected	Selected	Not selected	Selected
No		Not selected	Not selected	Not selected	Not selected	Not selected	Not selected	Not selected	Don't know	Selected	Selected	Selected	Selected	Selected	Selected	Selected
Yes	Several years	Not selected	Not selected	Not selected	Not selected	Not selected	Not selected	Not selected	No	Selected	Selected	Selected	Selected	Selected	Selected	Selected
No		Not selected	Not selected	Not selected	Not selected	Not selected	Not selected	Not selected	Don't know	Selected	Not selected	Not selected	Selected	Selected	Selected	Selected
No		Not selected	Not selected	Not selected	Not selected	Not selected	Not selected	Not selected	Don't know	Not selected	Not selected	Selected	Not selected	Not selected	Selected	Selected
Yes	Several years	Not selected	Not selected	Not selected	Not selected	Not selected	Not selected	Not selected	No	Selected	Selected	Not selected	Not selected	Not selected	Selected	Not selected
Yes	Less than 1 week	Not selected	Not selected	Not selected	Not selected	Not selected	Not selected	Not selected	No	Selected	Selected	Selected	Selected	Not selected	Not selected	Selected
No		Not selected	Not selected	Not selected	Not selected	Not selected	Not selected	Not selected	Don't know	Selected	Selected	Not selected	Selected	Not selected	Not selected	Not selected
No		Not selected	Not selected	Not selected	Not selected	Not selected	Not selected	Not selected	Don't know	Selected	Selected	Selected	Selected	Selected	Not selected	Selected
Yes	Less than 1 week	Selected	Not selected	Not selected	Not selected	Not selected	Not selected	Not selected	No	Selected	Selected	Selected	Not selected	Not selected	Not selected	Not selected
No		Not selected	Not selected	Not selected	Not selected	Not selected	Not selected	Not selected	Don't know	Not selected	Selected	Selected	Not selected	Selected	Not selected	Selected
Yes	Several months	Not selected	Not selected	Not selected	Selected	Not selected	Not selected	Not selected	No	Not selected	Not selected	Not selected	Not selected	Not selected	Not selected	Not selected
No		Not selected	Not selected	Not selected	Not selected	Not selected	Not selected	Not selected	Don't know	Selected	Selected	Selected	Not selected	Selected	Selected	Selected
No		Not selected	Not selected	Not selected	Not selected	Not selected	Not selected	Not selected	Don't know	Selected	Selected	Selected	Selected	Selected	Selected	Selected
Yes	Several months	Not selected	Selected	Not selected	Not selected	Not selected	Not selected	Not selected	Yes	Selected	Selected	Selected	Not selected	Not selected	Not selected	Not selected
No		Not selected	Not selected	Not selected	Not selected	Not selected	Not selected	Not selected	Don't know	Selected	Selected	Selected	Selected	Not selected	Not selected	Selected
No		Not selected	Not selected	Not selected	Not selected	Not selected	Not selected	Not selected	Don't know	Selected	Not selected	Not selected	Not selected	Not selected	Not selected	Not selected
No		Not selected	Not selected	Not selected	Not selected	Not selected	Not selected	Not selected	Don't know	Selected	Selected	Selected	Selected	Selected	Selected	Selected
No		Not selected	Not selected	Not selected	Not selected	Not selected	Not selected	Not selected	Don't know	Selected	Selected	Selected	Selected	Selected	Not selected	Selected
No		Not selected	Not selected	Not selected	Not selected	Not selected	Not selected	Not selected	Don't know	Selected	Selected	Selected	Selected	Selected	Selected	Selected
Yes	Several years	Not selected	Not selected	Not selected	Not selected	Not selected	Not selected	Not selected	No	Selected	Selected	Selected	Selected	Selected	Not selected	Not selected
No		Not selected	Not selected	Not selected	Not selected	Not selected	Not selected	Not selected	Don't know	Selected	Selected	Selected	Selected	Selected	Selected	Selected
No		Not selected	Not selected	Not selected	Not selected	Not selected	Not selected	Not selected	Don't know	Not selected	Not selected	Not selected	Not selected	Not selected	Not selected	Not selected
No		Not selected	Not selected	Not selected	Not selected	Not selected	Not selected	Not selected	Don't know	Selected	Selected	Selected	Selected	Selected	Selected	Selected
Yes	Less than 1 week	Not selected	Selected	Not selected	Not selected	Not selected	Not selected	Not selected	No	Not selected	Selected	Not selected	Not selected	Not selected	Not selected	Not selected
Yes	Several years	Not selected	Not selected	Not selected	Not selected	Not selected	Selected	Not selected	No	Not selected	Not selected	Not selected	Not selected	Not selected	Not selected	Not selected
Yes	Several years	Selected	Not selected	Not selected	Not selected	Not selected	Not selected	Not selected	No	Selected	Selected	Selected	Selected	Selected	Selected	Selected
Yes	Several years	Not selected	Selected	Not selected	Not selected	Not selected	Not selected	Not selected	Yes	Not selected	Selected	Selected	Selected	Not selected	Not selected	Not selected
Yes	Several years	Not selected	Not selected	Selected	Not selected	Not selected	Not selected	Not selected	Yes	Not selected	Not selected	Not selected	Not selected	Not selected	Selected	Not selected
No		Not selected	Not selected	Not selected	Not selected	Not selected	Not selected	Not selected	Don't know	Selected	Selected	Selected	Selected	Selected	Selected	Selected
No		Not selected	Not selected	Not selected	Not selected	Not selected	Not selected	Not selected	Don't know	Selected	Selected	Not selected	Selected	Selected	Not selected	Not selected
No		Not selected	Not selected	Not selected	Not selected	Not selected	Not selected	Not selected	Don't know	Selected	Selected	Selected	Selected	Selected	Selected	Selected
No		Not selected	Not selected	Not selected	Not selected	Not selected	Not selected	Not selected	Don't know	Selected	Selected	Selected	Selected	Selected	Selected	Selected
No		Not selected	Not selected	Not selected	Not selected	Not selected	Not selected	Not selected	Don't know	Selected	Selected	Selected	Selected	Selected	Not selected	Selected
Yes	1-2 week(s)	Selected	Not selected	Not selected	Not selected	Not selected	Not selected	Not selected	Yes	Not selected	Not selected	Not selected	Selected	Not selected	Not selected	Not selected
No		Not selected	Not selected	Not selected	Not selected	Not selected	Not selected	Not selected	Don't know	Not selected	Not selected	Not selected	Not selected	Not selected	Not selected	Not selected
No		Not selected	Not selected	Not selected	Not selected	Not selected	Not selected	Not selected	Don't know	Not selected	Not selected	Not selected	Not selected	Not selected	Not selected	Not selected
Yes	Less than 1 week	Not selected	Selected	Not selected	Not selected	Not selected	Not selected	Not selected	No	Selected	Not selected	Not selected	Not selected	Not selected	Not selected	Not selected
No		Not selected	Not selected	Not selected	Not selected	Not selected	Not selected	Not selected	Don't know	Selected	Selected	Selected	Selected	Selected	Selected	Selected
No		Not selected	Not selected	Not selected	Not selected	Not selected	Not selected	Not selected	Don't know	Selected	Selected	Selected	Selected	Selected	Not selected	Selected
Yes	Several years	Not selected	Selected	Not selected	Not selected	Not selected	Not selected	Not selected	Yes	Selected	Selected	Selected	Not selected	Selected	Not selected	Not selected
No		Not selected	Not selected	Not selected	Not selected	Not selected	Not selected	Not selected	Don't know	Not selected	Not selected	Not selected	Not selected	Not selected	Not selected	Not selected
No		Not selected	Not selected	Not selected	Not selected	Not selected	Not selected	Not selected	Don't know	Selected	Selected	Selected	Selected	Selected	Selected	Selected
Yes	Less than 1 week	Selected	Not selected	Not selected	Not selected	Not selected	Not selected	Not selected	No	Selected	Selected	Selected	Selected	Selected	Selected	Selected
Yes	Several years	Selected	Selected	Not selected	Selected	Not selected	Selected	Not selected	Yes	Not selected	Not selected	Not selected	Not selected	Not selected	Not selected	Selected
Yes	Several years	Not selected	Not selected	Not selected	Not selected	Not selected	Not selected	Not selected	No	Selected	Not selected	Not selected	Not selected	Selected	Selected	Selected
No		Not selected	Not selected	Not selected	Not selected	Not selected	Not selected	Not selected	Don't know	Selected	Selected	Selected	Selected	Selected	Not selected	Selected
No		Not selected	Not selected	Not selected	Not selected	Not selected	Not selected	Not selected	Don't know	Selected	Selected	Selected	Selected	Selected	Selected	Selected
No		Not selected	Not selected	Not selected	Not selected	Not selected	Not selected	Not selected	Don't know	Not selected	Not selected	Not selected	Not selected	Not selected	Not selected	Not selected
No		Not selected	Not selected	Not selected	Not selected	Not selected	Not selected	Not selected	Don't know	Selected	Not selected	Not selected	Selected	Not selected	Selected	Not selected
Yes	Less than 1 week	Not selected	Selected	Not selected	Not selected	Not selected	Not selected	Not selected	No	Selected	Selected	Selected	Not selected	Selected	Not selected	Not selected
Yes	Several years	Not selected	Selected	Not selected	Not selected	Not selected	Not selected	Not selected	No	Selected	Selected	Selected	Not selected	Selected	Selected	Selected
Yes	Several months	Not selected	Not selected	Not selected	Not selected	Not selected	Not selected	Not selected	No	Selected	Selected	Selected	Selected	Selected	Selected	Selected
Yes	Several years	Selected	Not selected	Not selected	Not selected	Not selected	Not selected	Not selected	No	Not selected	Selected	Not selected	Not selected	Not selected	Not selected	Not selected
No		Not selected	Not selected	Not selected	Not selected	Not selected	Not selected	Not selected	Don't know	Selected	Not selected	Not selected	Selected	Not selected	Selected	Selected
Yes	Several years	Not selected	Not selected	Not selected	Not selected	Not selected	Not selected	Not selected	No	Selected	Selected	Selected	Selected	Selected	Selected	Selected
No		Not selected	Not selected	Not selected	Not selected	Not selected	Not selected	Not selected	Don't know	Not selected	Not selected	Not selected	Not selected	Not selected	Not selected	Selected
No		Not selected	Not selected	Not selected	Not selected	Not selected	Not selected	Not selected	Don't know	Selected	Selected	Selected	Selected	Selected	Selected	Selected
Yes	Several years	Not selected	Not selected	Not selected	Not selected	Not selected	Not selected	Not selected	No	Selected	Not selected	Not selected	Selected	Selected	Selected	Selected
No		Not selected	Not selected	Not selected	Not selected	Not selected	Not selected	Not selected	Don't know	Selected	Selected	Selected	Selected	Selected	Selected	Selected
No		Not selected	Not selected	Not selected	Not selected	Not selected	Not selected	Not selected	Don't know	Selected	Selected	Selected	Selected	Selected	Selected	Selected
Yes	Less than 1 week	Not selected	Not selected	Not selected	Not selected	Not selected	Not selected	Not selected	No	Not selected	Not selected	Not selected	Not selected	Not selected	Not selected	Not selected
Yes	Several years	Not selected	Not selected	Selected	Not selected	Not selected	Not selected	Not selected	No	Selected	Selected	Selected	Selected	Selected	Selected	Selected
No		Not selected	Not selected	Not selected	Not selected	Not selected	Not selected	Not selected	Don't know	Selected	Selected	Selected	Selected	Selected	Selected	Selected
No		Not selected	Not selected	Not selected	Not selected	Not selected	Not selected	Not selected	Don't know	Selected	Not selected	Not selected	Selected	Not selected	Not selected	Not selected
No		Not selected	Not selected	Not selected	Not selected	Not selected	Not selected	Not selected	Don't know	Selected	Selected	Selected	Selected	Selected	Selected	Selected
Yes	Several months	Selected	Selected	Not selected	Not selected	Not selected	Not selected	Not selected	No	Not selected	Not selected	Not selected	Not selected	Not selected	Not selected	Not selected
Yes	Several years	Selected	Selected	Not selected	Selected	Not selected	Selected	Not selected	Don't know	Selected	Selected	Selected	Selected	Selected	Selected	Selected
Yes	Several years	Selected	Selected	Selected	Selected	Selected	Selected	Selected	No	Selected	Selected	Selected	Selected	Selected	Selected	Selected
No		Not selected	Not selected	Not selected	Not selected	Not selected	Not selected	Not selected	Don't know	Not selected	Not selected	Not selected	Not selected	Not selected	Not selected	Not selected
No		Not selected	Not selected	Not selected	Not selected	Not selected	Not selected	Not selected	Don't know	Selected	Selected	Selected	Selected	Selected	Selected	Selected
Yes	Several years	Selected	Not selected	Not selected	Not selected	Not selected	Not selected	Not selected	No	Selected	Selected	Selected	Selected	Selected	Selected	Selected
No		Not selected	Not selected	Not selected	Not selected	Not selected	Not selected	Not selected	Don't know	Not selected	Not selected	Not selected	Not selected	Not selected	Not selected	Not selected
Yes	Several years	Not selected	Not selected	Not selected	Not selected	Not selected	Selected	Not selected	No	Selected	Selected	Selected	Selected	Selected	Not selected	Selected
Yes	Several years	Not selected	Selected	Not selected	Not selected	Not selected	Not selected	Not selected	No	Selected	Selected	Selected	Selected	Selected	Not selected	Not selected
No		Not selected	Not selected	Not selected	Not selected	Not selected	Not selected	Not selected	Don't know	Not selected	Not selected	Not selected	Not selected	Not selected	Not selected	Not selected
Yes	Several years	Not selected	Selected	Not selected	Not selected	Not selected	Not selected	Not selected	No	Selected	Selected	Selected	Not selected	Selected	Not selected	Not selected
No		Not selected	Not selected	Not selected	Not selected	Not selected	Not selected	Not selected	Don't know	Selected	Selected	Selected	Selected	Selected	Selected	Selected
Yes	Several years	Not selected	Not selected	Not selected	Not selected	Not selected	Not selected	Not selected	No	Selected	Selected	Not selected	Not selected	Not selected	Not selected	Not selected
No		Not selected	Not selected	Not selected	Not selected	Not selected	Not selected	Not selected	Don't know	Selected	Selected	Selected	Selected	Selected	Selected	Selected
Yes	Less than 1 week	Selected	Not selected	Not selected	Not selected	Not selected	Not selected	Not selected	No	Not selected	Not selected	Not selected	Not selected	Not selected	Not selected	Not selected
Yes	Several months	Not selected	Not selected	Selected	Not selected	Not selected	Not selected	Not selected	No	Selected	Not selected	Not selected	Not selected	Not selected	Not selected	Not selected
Yes	Several months	Not selected	Not selected	Not selected	Selected	Not selected	Not selected	Not selected	No	Selected	Selected	Not selected	Not selected	Not selected	Not selected	Not selected
No		Not selected	Not selected	Not selected	Not selected	Not selected	Not selected	Not selected	Don't know	Not selected	Selected	Not selected	Not selected	Selected	Not selected	Not selected
Yes	Less than 1 week	Not selected	Selected	Not selected	Not selected	Not selected	Not selected	Not selected	No	Selected	Not selected	Not selected	Not selected	Not selected	Not selected	Not selected
Yes	Several years	Not selected	Selected	Not selected	Not selected	Not selected	Not selected	Not selected	Yes	Selected	Selected	Selected	Selected	Selected	Not selected	Not selected
Yes	Several years	Not selected	Selected	Not selected	Not selected	Not selected	Not selected	Not selected	Yes	Selected	Selected	Selected	Selected	Selected	Not selected	Not selected
Yes	Several years	Not selected	Selected	Not selected	Not selected	Not selected	Not selected	Not selected	Yes	Selected	Not selected	Not selected	Not selected	Not selected	Not selected	Not selected
Yes	Several years	Not selected	Not selected	Not selected	Not selected	Not selected	Selected	Not selected	Yes	Selected	Selected	Selected	Selected	Selected	Selected	Selected
No		Not selected	Not selected	Not selected	Not selected	Not selected	Not selected	Not selected	Don't know	Selected	Selected	Not selected	Not selected	Not selected	Selected	Not selected
No		Not selected	Not selected	Not selected	Not selected	Not selected	Not selected	Not selected	Don't know	Selected	Selected	Selected	Selected	Selected	Selected	Selected
No		Not selected	Not selected	Not selected	Not selected	Not selected	Not selected	Not selected	Don't know	Selected	Selected	Selected	Selected	Selected	Selected	Selected
No		Not selected	Not selected	Not selected	Not selected	Not selected	Not selected	Not selected	Don't know	Selected	Selected	Selected	Not selected	Not selected	Not selected	Not selected
Yes	Several months	Not selected	Selected	Not selected	Not selected	Not selected	Not selected	Not selected	No	Selected	Selected	Selected	Not selected	Not selected	Not selected	Not selected
Yes	Several years	Not selected	Selected	Not selected	Not selected	Not selected	Not selected	Not selected	Yes	Selected	Selected	Selected	Not selected	Not selected	Not selected	Not selected
No		Not selected	Not selected	Not selected	Not selected	Not selected	Not selected	Not selected	Don't know	Selected	Selected	Selected	Not selected	Selected	Not selected	Selected
No		Not selected	Not selected	Not selected	Not selected	Not selected	Not selected	Not selected	Don't know	Selected	Selected	Selected	Not selected	Selected	Not selected	Not selected
No		Not selected	Not selected	Not selected	Not selected	Not selected	Not selected	Not selected	Don't know	Selected	Selected	Selected	Not selected	Selected	Not selected	Not selected
No		Not selected	Not selected	Not selected	Not selected	Not selected	Not selected	Not selected	Don't know	Selected	Selected	Selected	Not selected	Not selected	Not selected	Not selected
No		Not selected	Not selected	Not selected	Not selected	Not selected	Not selected	Not selected	Don't know	Selected	Selected	Selected	Selected	Selected	Not selected	Selected
No		Not selected	Not selected	Not selected	Not selected	Not selected	Not selected	Not selected	Don't know	Selected	Selected	Selected	Selected	Selected	Selected	Selected
No		Not selected	Not selected	Not selected	Not selected	Not selected	Not selected	Not selected	Don't know	Selected	Selected	Selected	Selected	Not selected	Selected	Not selected
Yes	Several years	Not selected	Selected	Not selected	Not selected	Not selected	Not selected	Not selected	No	Selected	Selected	Selected	Not selected	Not selected	Not selected	Not selected
Yes	Several years	Not selected	Selected	Not selected	Not selected	Not selected	Not selected	Not selected	No	Selected	Not selected	Not selected	Not selected	Not selected	Not selected	Not selected
Yes	Several years	Not selected	Not selected	Not selected	Selected	Not selected	Not selected	Not selected	No	Selected	Selected	Not selected	Not selected	Selected	Not selected	Not selected
No		Not selected	Not selected	Not selected	Not selected	Not selected	Not selected	Not selected	Don't know	Selected	Selected	Selected	Selected	Selected	Not selected	Selected
No		Not selected	Not selected	Not selected	Not selected	Not selected	Not selected	Not selected	Don't know	Selected	Selected	Selected	Selected	Selected	Selected	Selected
No		Not selected	Not selected	Not selected	Not selected	Not selected	Not selected	Not selected	Don't know	Selected	Selected	Selected	Selected	Selected	Not selected	Not selected
No		Not selected	Not selected	Not selected	Not selected	Not selected	Not selected	Not selected	Don't know	Selected	Selected	Selected	Not selected	Not selected	Not selected	Not selected
Yes	Several years	Not selected	Selected	Not selected	Not selected	Not selected	Not selected	Not selected	No	Selected	Selected	Selected	Not selected	Not selected	Not selected	Not selected
No		Not selected	Not selected	Not selected	Not selected	Not selected	Not selected	Not selected	Don't know	Selected	Selected	Selected	Not selected	Not selected	Not selected	Not selected
Yes	Less than 1 week	Not selected	Selected	Not selected	Not selected	Not selected	Not selected	Not selected	No	Selected	Not selected	Not selected	Not selected	Not selected	Not selected	Not selected
No		Not selected	Not selected	Not selected	Not selected	Not selected	Not selected	Not selected	Don't know	Selected	Selected	Selected	Selected	Not selected	Not selected	Selected
Yes	Several years	Not selected	Not selected	Not selected	Not selected	Not selected	Selected	Not selected	Don't know	Selected	Selected	Selected	Selected	Selected	Not selected	Selected
No		Not selected	Not selected	Not selected	Not selected	Not selected	Not selected	Not selected	Don't know	Selected	Selected	Selected	Selected	Selected	Selected	Selected
No		Not selected	Not selected	Not selected	Not selected	Not selected	Not selected	Not selected	Don't know	Selected	Selected	Selected	Selected	Selected	Selected	Selected
Yes	Several months	Not selected	Selected	Not selected	Not selected	Not selected	Not selected	Not selected	No	Selected	Not selected	Selected	Not selected	Not selected	Not selected	Not selected
Yes	Several years	Not selected	Selected	Not selected	Not selected	Not selected	Not selected	Not selected	No	Selected	Not selected	Not selected	Selected	Selected	Not selected	Not selected
No		Not selected	Not selected	Not selected	Not selected	Not selected	Not selected	Not selected	Don't know	Selected	Selected	Selected	Selected	Not selected	Not selected	Not selected
No		Not selected	Not selected	Not selected	Not selected	Not selected	Not selected	Not selected	Don't know	Selected	Selected	Selected	Selected	Selected	Selected	Selected
No		Not selected	Not selected	Not selected	Not selected	Not selected	Not selected	Not selected	Don't know	Selected	Not selected	Selected	Not selected	Selected	Not selected	Selected
Yes	Several months	Not selected	Not selected	Not selected	Not selected	Selected	Not selected	Not selected	No	Selected	Not selected	Selected	Not selected	Not selected	Not selected	Selected
Yes	Several months	Not selected	Not selected	Selected	Not selected	Not selected	Not selected	Not selected	No	Selected	Selected	Selected	Not selected	Not selected	Not selected	Not selected
Yes	Several years	Not selected	Not selected	Not selected	Selected	Not selected	Not selected	Not selected	No	Selected	Not selected	Selected	Selected	Not selected	Not selected	Not selected
Yes	Several months	Not selected	Not selected	Not selected	Not selected	Selected	Not selected	Not selected	No	Selected	Selected	Selected	Not selected	Not selected	Not selected	Not selected
Yes	Several years	Not selected	Selected	Not selected	Not selected	Not selected	Not selected	Not selected	No	Selected	Not selected	Selected	Not selected	Not selected	Not selected	Selected
Yes	Several months	Selected	Not selected	Not selected	Not selected	Not selected	Not selected	Not selected	No	Selected	Not selected	Selected	Not selected	Selected	Not selected	Not selected
Yes	Several years	Not selected	Selected	Not selected	Not selected	Not selected	Not selected	Not selected	No	Selected	Not selected	Selected	Selected	Not selected	Not selected	Not selected
No		Not selected	Not selected	Not selected	Not selected	Not selected	Not selected	Not selected	Don't know	Selected	Selected	Selected	Selected	Selected	Selected	Selected
Yes	Several years	Not selected	Selected	Not selected	Not selected	Not selected	Not selected	Not selected	No	Selected	Not selected	Not selected	Not selected	Selected	Selected	Not selected
No		Not selected	Not selected	Not selected	Not selected	Not selected	Not selected	Not selected	Don't know	Selected	Selected	Not selected	Not selected	Selected	Not selected	Not selected
Yes	Several years	Not selected	Selected	Not selected	Not selected	Not selected	Not selected	Not selected	No	Selected	Not selected	Selected	Not selected	Not selected	Not selected	Not selected
Yes	Several years	Not selected	Selected	Not selected	Not selected	Not selected	Not selected	Not selected	No	Selected	Not selected	Not selected	Not selected	Not selected	Not selected	Not selected
Yes	Several years	Not selected	Selected	Not selected	Not selected	Not selected	Not selected	Not selected	No	Selected	Not selected	Selected	Not selected	Not selected	Not selected	Selected
Yes	Several months	Selected	Not selected	Not selected	Not selected	Not selected	Not selected	Not selected	No	Selected	Selected	Selected	Selected	Selected	Selected	Selected
Yes	Several months	Selected	Not selected	Not selected	Not selected	Not selected	Not selected	Not selected	No	Selected	Not selected	Selected	Not selected	Not selected	Not selected	Not selected
No		Not selected	Not selected	Not selected	Not selected	Not selected	Not selected	Not selected	Don't know	Selected	Selected	Selected	Selected	Not selected	Not selected	Not selected
No		Not selected	Not selected	Not selected	Not selected	Not selected	Not selected	Not selected	Don't know	Selected	Selected	Selected	Selected	Not selected	Not selected	Not selected
Yes	Several months	Not selected	Selected	Not selected	Not selected	Not selected	Not selected	Not selected	No	Selected	Not selected	Selected	Not selected	Not selected	Not selected	Not selected
Yes	Several years	Not selected	Selected	Not selected	Not selected	Not selected	Not selected	Not selected	No	Selected	Selected	Selected	Not selected	Not selected	Not selected	Not selected
Yes	Several years	Not selected	Not selected	Not selected	Selected	Not selected	Not selected	Not selected	No	Not selected	Selected	Not selected	Not selected	Not selected	Not selected	Not selected
No		Not selected	Not selected	Not selected	Not selected	Not selected	Not selected	Not selected	Don't know	Selected	Selected	Selected	Selected	Not selected	Not selected	Not selected
Yes	Less than 1 week	Not selected	Selected	Not selected	Not selected	Not selected	Not selected	Not selected	No	Selected	Not selected	Not selected	Not selected	Not selected	Not selected	Not selected
Yes	Several years	Not selected	Selected	Not selected	Not selected	Not selected	Not selected	Not selected	No	Selected	Selected	Selected	Selected	Not selected	Not selected	Not selected
Yes	Several years	Not selected	Not selected	Selected	Not selected	Not selected	Not selected	Not selected	No	Selected	Selected	Selected	Selected	Not selected	Not selected	Not selected
Yes	Several months	Not selected	Selected	Not selected	Not selected	Not selected	Not selected	Not selected	No	Selected	Selected	Selected	Not selected	Selected	Not selected	Not selected
Yes	Several months	Not selected	Not selected	Not selected	Selected	Not selected	Not selected	Not selected	No	Selected	Not selected	Selected	Not selected	Selected	Not selected	Not selected
Yes	Several months	Not selected	Selected	Not selected	Not selected	Not selected	Not selected	Not selected	No	Selected	Selected	Selected	Selected	Selected	Not selected	Not selected
Yes	Less than 1 week	Not selected	Selected	Not selected	Not selected	Not selected	Not selected	Not selected	No	Selected	Not selected	Not selected	Not selected	Selected	Not selected	Not selected
Yes	Several years	Not selected	Selected	Not selected	Not selected	Not selected	Not selected	Not selected	No	Selected	Not selected	Not selected	Not selected	Selected	Not selected	Not selected
Yes	Several years	Not selected	Selected	Not selected	Not selected	Not selected	Not selected	Not selected	Yes	Selected	Not selected	Not selected	Not selected	Selected	Not selected	Not selected
Yes	Several years	Not selected	Selected	Not selected	Not selected	Not selected	Not selected	Not selected	No	Selected	Not selected	Not selected	Selected	Selected	Not selected	Not selected
Yes	Several years	Selected	Not selected	Not selected	Not selected	Not selected	Not selected	Not selected	No	Selected	Not selected	Not selected	Not selected	Selected	Not selected	Not selected
Yes	Several years	Not selected	Selected	Not selected	Not selected	Not selected	Not selected	Not selected	No	Selected	Not selected	Not selected	Not selected	Selected	Not selected	Not selected
Yes	Several years	Not selected	Selected	Not selected	Not selected	Not selected	Not selected	Not selected	No	Selected	Not selected	Not selected	Not selected	Selected	Not selected	Not selected
Yes	Less than 1 week	Not selected	Selected	Not selected	Not selected	Not selected	Not selected	Not selected	No	Selected	Selected	Selected	Selected	Selected	Not selected	Not selected
Yes	Several years	Not selected	Selected	Not selected	Not selected	Not selected	Not selected	Not selected	No	Selected	Selected	Not selected	Selected	Selected	Not selected	Not selected
No		Not selected	Not selected	Not selected	Not selected	Not selected	Not selected	Not selected	Don't know	Selected	Selected	Selected	Not selected	Selected	Not selected	Not selected
Yes	Less than 1 week	Not selected	Selected	Not selected	Not selected	Not selected	Not selected	Not selected	No	Selected	Selected	Selected	Selected	Selected	Not selected	Not selected
No		Not selected	Not selected	Not selected	Not selected	Not selected	Not selected	Not selected	Don't know	Selected	Selected	Selected	Not selected	Selected	Not selected	Not selected
Yes	Several years	Not selected	Selected	Not selected	Not selected	Not selected	Not selected	Not selected	No	Selected	Selected	Selected	Not selected	Not selected	Not selected	Not selected
Yes	Several months	Not selected	Selected	Not selected	Not selected	Not selected	Not selected	Not selected	No	Selected	Selected	Selected	Not selected	Selected	Not selected	Not selected
Yes	Several years	Not selected	Not selected	Not selected	Selected	Not selected	Not selected	Not selected	No	Selected	Not selected	Not selected	Not selected	Selected	Not selected	Not selected
Yes	Several years	Not selected	Selected	Not selected	Not selected	Not selected	Not selected	Not selected	No	Selected	Selected	Selected	Selected	Selected	Selected	Not selected
No		Not selected	Not selected	Not selected	Not selected	Not selected	Not selected	Not selected	Don't know	Selected	Not selected	Not selected	Selected	Selected	Not selected	Not selected
No		Not selected	Not selected	Not selected	Not selected	Not selected	Not selected	Not selected	Don't know	Selected	Selected	Selected	Selected	Selected	Selected	Selected
Yes	Several years	Not selected	Not selected	Not selected	Not selected	Not selected	Not selected	Not selected	No	Selected	Selected	Selected	Selected	Selected	Not selected	Not selected
Yes	Several years	Not selected	Not selected	Not selected	Not selected	Not selected	Not selected	Not selected	No	Selected	Selected	Selected	Not selected	Selected	Not selected	Selected
No		Not selected	Not selected	Not selected	Not selected	Not selected	Not selected	Not selected	Don't know	Selected	Selected	Selected	Selected	Selected	Selected	Selected
Yes	Several months	Not selected	Selected	Not selected	Not selected	Not selected	Not selected	Not selected	No	Selected	Selected	Selected	Selected	Selected	Not selected	Not selected
Yes	Less than 1 week	Selected	Not selected	Not selected	Not selected	Not selected	Not selected	Not selected	No	Not selected	Selected	Not selected	Not selected	Not selected	Not selected	Not selected
No		Not selected	Not selected	Not selected	Not selected	Not selected	Not selected	Not selected	Don't know	Not selected	Selected	Selected	Not selected	Not selected	Not selected	Not selected
No		Not selected	Not selected	Not selected	Not selected	Not selected	Not selected	Not selected	Don't know	Not selected	Not selected	Not selected	Not selected	Not selected	Not selected	Not selected
No		Not selected	Not selected	Not selected	Not selected	Not selected	Not selected	Not selected	Don't know	Not selected	Not selected	Not selected	Not selected	Not selected	Not selected	Not selected
Yes	Several years	Not selected	Not selected	Not selected	Not selected	Not selected	Not selected	Not selected	No	Not selected	Selected	Selected	Selected	Selected	Not selected	Not selected
No		Not selected	Not selected	Not selected	Not selected	Not selected	Not selected	Not selected	Don't know	Not selected	Not selected	Not selected	Not selected	Not selected	Not selected	Not selected
No		Not selected	Not selected	Not selected	Not selected	Not selected	Not selected	Not selected	Don't know	Selected	Selected	Not selected	Selected	Not selected	Not selected	Not selected
No		Not selected	Not selected	Not selected	Not selected	Not selected	Not selected	Not selected	Don't know	Selected	Selected	Selected	Selected	Selected	Selected	Selected
No		Not selected	Not selected	Not selected	Not selected	Not selected	Not selected	Not selected	Don't know	Selected	Selected	Selected	Selected	Selected	Not selected	Selected
No		Not selected	Not selected	Not selected	Not selected	Not selected	Not selected	Not selected	Don't know	Selected	Selected	Selected	Selected	Selected	Selected	Selected
Yes	Several years	Not selected	Selected	Not selected	Not selected	Not selected	Not selected	Not selected	No	Selected	Selected	Selected	Not selected	Selected	Not selected	Selected
Yes	Several years	Not selected	Not selected	Not selected	Selected	Not selected	Not selected	Not selected	No	Selected	Selected	Selected	Selected	Selected	Selected	Selected
No		Not selected	Not selected	Not selected	Not selected	Not selected	Not selected	Not selected	Don't know	Selected	Selected	Selected	Selected	Selected	Selected	Selected
No		Not selected	Not selected	Not selected	Not selected	Not selected	Not selected	Not selected	Don't know	Selected	Not selected	Not selected	Not selected	Not selected	Not selected	Not selected
No		Not selected	Not selected	Not selected	Not selected	Not selected	Not selected	Not selected	Don't know	Selected	Selected	Selected	Selected	Selected	Selected	Selected
No		Not selected	Not selected	Not selected	Not selected	Not selected	Not selected	Not selected	Don't know	Selected	Selected	Selected	Selected	Selected	Selected	Selected
No		Not selected	Not selected	Not selected	Not selected	Not selected	Not selected	Not selected	Don't know	Selected	Selected	Selected	Selected	Selected	Selected	Selected
Yes	Several years	Not selected	Not selected	Not selected	Not selected	Not selected	Not selected	Not selected	Yes	Selected	Not selected	Not selected	Not selected	Selected	Selected	Selected
Yes	Several years	Not selected	Not selected	Not selected	Not selected	Not selected	Not selected	Not selected	No	Selected	Selected	Selected	Selected	Selected	Selected	Selected
No		Not selected	Not selected	Not selected	Not selected	Not selected	Not selected	Not selected	Don't know	Selected	Selected	Selected	Selected	Selected	Selected	Selected
No		Not selected	Not selected	Not selected	Not selected	Not selected	Not selected	Not selected	Don't know	Selected	Selected	Selected	Selected	Selected	Selected	Selected
No		Not selected	Not selected	Not selected	Not selected	Not selected	Not selected	Not selected	Don't know	Selected	Selected	Selected	Selected	Selected	Selected	Selected
Yes	Several years	Not selected	Not selected	Not selected	Not selected	Not selected	Not selected	Not selected	No	Selected	Selected	Selected	Selected	Selected	Not selected	Selected
No		Not selected	Not selected	Not selected	Not selected	Not selected	Not selected	Not selected	Don't know	Not selected	Selected	Not selected	Not selected	Not selected	Not selected	Not selected
No		Not selected	Not selected	Not selected	Not selected	Not selected	Not selected	Not selected	Don't know	Selected	Not selected	Not selected	Not selected	Not selected	Not selected	Not selected
Yes	Several years	Not selected	Not selected	Not selected	Not selected	Not selected	Selected	Not selected	No	Selected	Selected	Selected	Selected	Selected	Selected	Selected
Yes	Several months	Not selected	Not selected	Not selected	Not selected	Not selected	Not selected	Not selected	Don't know	Selected	Selected	Selected	Selected	Selected	Selected	Selected
No		Not selected	Not selected	Not selected	Not selected	Not selected	Not selected	Not selected	Don't know	Selected	Selected	Selected	Selected	Selected	Selected	Selected
Yes	Several years	Not selected	Selected	Not selected	Not selected	Not selected	Not selected	Not selected	No	Selected	Selected	Not selected	Not selected	Selected	Selected	Selected
Yes	Several years	Not selected	Selected	Not selected	Not selected	Not selected	Not selected	Not selected	No	Selected	Not selected	Not selected	Not selected	Not selected	Selected	Not selected
No		Not selected	Not selected	Not selected	Not selected	Not selected	Not selected	Not selected	Don't know	Selected	Selected	Not selected	Selected	Selected	Not selected	Not selected
Yes	Several years	Not selected	Not selected	Not selected	Not selected	Not selected	Not selected	Not selected	No	Selected	Not selected	Selected	Not selected	Not selected	Not selected	Selected
Yes	Several years	Not selected	Selected	Not selected	Not selected	Not selected	Not selected	Not selected	No	Not selected	Not selected	Selected	Not selected	Not selected	Not selected	Not selected
Yes	Less than 1 week	Selected	Not selected	Not selected	Not selected	Not selected	Not selected	Not selected	No	Selected	Not selected	Selected	Not selected	Not selected	Not selected	Selected
No		Not selected	Not selected	Not selected	Not selected	Not selected	Not selected	Not selected	Don't know	Not selected	Not selected	Not selected	Not selected	Not selected	Not selected	Not selected
No		Not selected	Not selected	Not selected	Not selected	Not selected	Not selected	Not selected	Don't know	Not selected	Not selected	Not selected	Not selected	Not selected	Not selected	Not selected
Yes	Less than 1 week	Selected	Not selected	Not selected	Not selected	Not selected	Not selected	Not selected	No	Selected	Not selected	Selected	Not selected	Selected	Not selected	Not selected
Yes	Several years	Not selected	Selected	Not selected	Not selected	Not selected	Not selected	Not selected	Yes	Selected	Selected	Selected	Selected	Selected	Selected	Selected
No		Not selected	Not selected	Not selected	Not selected	Not selected	Not selected	Not selected	Don't know	Selected	Selected	Selected	Selected	Selected	Selected	Selected
No		Not selected	Not selected	Not selected	Not selected	Not selected	Not selected	Not selected	Don't know	Selected	Selected	Selected	Selected	Selected	Selected	Selected
No		Not selected	Not selected	Not selected	Not selected	Not selected	Not selected	Not selected	Don't know	Selected	Selected	Selected	Selected	Selected	Selected	Selected
Yes	Several years	Not selected	Selected	Not selected	Not selected	Not selected	Not selected	Not selected	No	Selected	Selected	Selected	Selected	Selected	Selected	Selected
No		Not selected	Not selected	Not selected	Not selected	Not selected	Not selected	Not selected	Don't know	Selected	Selected	Selected	Selected	Selected	Selected	Selected
Yes	Several months	Not selected	Not selected	Not selected	Selected	Not selected	Not selected	Not selected	No	Selected	Selected	Selected	Selected	Selected	Selected	Selected
No		Not selected	Not selected	Not selected	Not selected	Not selected	Not selected	Not selected	Don't know	Selected	Selected	Selected	Selected	Selected	Selected	Selected
No		Not selected	Not selected	Not selected	Not selected	Not selected	Not selected	Not selected	Don't know	Selected	Selected	Selected	Not selected	Selected	Selected	Selected
Yes	Several years	Not selected	Selected	Not selected	Not selected	Not selected	Not selected	Not selected	No	Not selected	Selected	Selected	Not selected	Selected	Not selected	Not selected
Yes	Several years	Selected	Selected	Not selected	Not selected	Not selected	Not selected	Not selected	No	Selected	Selected	Selected	Selected	Selected	Not selected	Selected
No		Not selected	Not selected	Not selected	Not selected	Not selected	Not selected	Not selected	Don't know	Selected	Selected	Selected	Selected	Selected	Selected	Selected
No		Not selected	Not selected	Not selected	Not selected	Not selected	Not selected	Not selected	Don't know	Selected	Selected	Selected	Selected	Selected	Selected	Selected
Yes	Several years	Not selected	Not selected	Not selected	Not selected	Not selected	Not selected	Not selected	No	Selected	Selected	Selected	Selected	Selected	Selected	Selected
Yes	Less than 1 week	Not selected	Not selected	Selected	Not selected	Not selected	Not selected	Not selected	No	Selected	Not selected	Not selected	Not selected	Not selected	Not selected	Not selected
No		Not selected	Not selected	Not selected	Not selected	Not selected	Not selected	Not selected	Don't know	Selected	Selected	Selected	Selected	Selected	Selected	Selected
Yes	Several years	Not selected	Selected	Not selected	Not selected	Not selected	Not selected	Not selected	No	Selected	Selected	Selected	Selected	Selected	Selected	Selected
Yes	Several months	Not selected	Not selected	Not selected	Selected	Not selected	Not selected	Not selected	Yes	Selected	Selected	Selected	Not selected	Selected	Not selected	Not selected
No		Not selected	Not selected	Not selected	Not selected	Not selected	Not selected	Not selected	Don't know	Not selected	Not selected	Not selected	Not selected	Not selected	Not selected	Not selected
No		Not selected	Not selected	Not selected	Not selected	Not selected	Not selected	Not selected	Don't know	Not selected	Not selected	Not selected	Not selected	Not selected	Not selected	Not selected
No		Not selected	Not selected	Not selected	Not selected	Not selected	Not selected	Not selected	Don't know	Not selected	Selected	Not selected	Not selected	Not selected	Not selected	Not selected
No		Not selected	Not selected	Not selected	Not selected	Not selected	Not selected	Not selected	Don't know	Not selected	Not selected	Not selected	Not selected	Not selected	Not selected	Not selected
No		Not selected	Not selected	Not selected	Not selected	Not selected	Not selected	Not selected	Don't know	Not selected	Not selected	Not selected	Not selected	Not selected	Not selected	Not selected
No		Not selected	Not selected	Not selected	Not selected	Not selected	Not selected	Not selected	Don't know	Not selected	Not selected	Not selected	Not selected	Not selected	Not selected	Not selected
Yes	Several months	Not selected	Selected	Not selected	Not selected	Not selected	Not selected	Not selected	No	Selected	Selected	Selected	Selected	Selected	Not selected	Not selected
Yes	Several years	Not selected	Not selected	Not selected	Not selected	Not selected	Not selected	Not selected	No	Selected	Selected	Selected	Not selected	Selected	Not selected	Selected
No		Not selected	Not selected	Not selected	Not selected	Not selected	Not selected	Not selected	Don't know	Selected	Not selected	Not selected	Selected	Selected	Selected	Selected
No		Not selected	Not selected	Not selected	Not selected	Not selected	Not selected	Not selected	Don't know	Not selected	Not selected	Not selected	Not selected	Not selected	Not selected	Not selected
Yes	Less than 1 week	Selected	Not selected	Not selected	Not selected	Not selected	Not selected	Not selected	No	Selected	Selected	Selected	Selected	Selected	Selected	Selected
No		Not selected	Not selected	Not selected	Not selected	Not selected	Not selected	Not selected	Don't know	Selected	Selected	Selected	Selected	Selected	Selected	Selected
Yes	Less than 1 week	Not selected	Selected	Not selected	Not selected	Not selected	Not selected	Not selected	Yes	Selected	Selected	Selected	Selected	Selected	Selected	Selected
No		Not selected	Not selected	Not selected	Not selected	Not selected	Not selected	Not selected	Don't know	Selected	Selected	Selected	Selected	Selected	Selected	Selected
Yes	Several years	Not selected	Not selected	Not selected	Not selected	Not selected	Selected	Not selected	No	Selected	Selected	Not selected	Not selected	Selected	Not selected	Selected
No		Not selected	Not selected	Not selected	Not selected	Not selected	Not selected	Not selected	Don't know	Selected	Selected	Selected	Selected	Selected	Not selected	Selected
Yes	1-2 week(s)	Not selected	Not selected	Selected	Not selected	Selected	Not selected	Not selected	Yes	Not selected	Selected	Not selected	Not selected	Selected	Not selected	Not selected
Yes	Several years	Not selected	Not selected	Not selected	Selected	Not selected	Not selected	Not selected	No	Not selected	Not selected	Not selected	Not selected	Not selected	Not selected	Not selected
No		Not selected	Not selected	Not selected	Not selected	Not selected	Not selected	Not selected	Don't know	Not selected	Not selected	Not selected	Not selected	Not selected	Not selected	Not selected
No		Not selected	Not selected	Not selected	Not selected	Not selected	Not selected	Not selected	Don't know	Selected	Selected	Selected	Selected	Selected	Selected	Selected
Yes	Less than 1 week	Selected	Not selected	Not selected	Not selected	Not selected	Not selected	Not selected	No	Not selected	Selected	Not selected	Not selected	Not selected	Not selected	Not selected
Yes	Several years	Not selected	Selected	Not selected	Not selected	Not selected	Not selected	Not selected	Yes	Not selected	Selected	Selected	Not selected	Not selected	Not selected	Not selected
Yes	Several years	Not selected	Selected	Not selected	Selected	Not selected	Selected	Not selected	Yes	Selected	Selected	Selected	Selected	Selected	Selected	Selected
Yes	Several years	Not selected	Not selected	Not selected	Not selected	Not selected	Not selected	Not selected	No	Selected	Not selected	Not selected	Not selected	Not selected	Selected	Not selected
No		Not selected	Not selected	Not selected	Not selected	Not selected	Not selected	Not selected	Don't know	Selected	Selected	Selected	Selected	Selected	Selected	Selected
No		Not selected	Not selected	Not selected	Not selected	Not selected	Not selected	Not selected	Don't know	Selected	Selected	Selected	Selected	Selected	Selected	Selected
No		Not selected	Not selected	Not selected	Not selected	Not selected	Not selected	Not selected	Don't know	Not selected	Selected	Not selected	Not selected	Not selected	Not selected	Not selected
No		Not selected	Not selected	Not selected	Not selected	Not selected	Not selected	Not selected	Don't know	Not selected	Selected	Not selected	Not selected	Not selected	Not selected	Not selected
Yes	Several months	Not selected	Selected	Not selected	Selected	Selected	Not selected	Not selected	No	Selected	Selected	Not selected	Selected	Not selected	Selected	Not selected
Yes	Several years	Not selected	Selected	Not selected	Not selected	Not selected	Not selected	Not selected	No	Not selected	Selected	Not selected	Not selected	Not selected	Not selected	Not selected
No		Not selected	Not selected	Not selected	Not selected	Not selected	Not selected	Not selected	Don't know	Not selected	Not selected	Not selected	Not selected	Not selected	Not selected	Not selected
No		Not selected	Not selected	Not selected	Not selected	Not selected	Not selected	Not selected	Don't know	Not selected	Not selected	Not selected	Not selected	Not selected	Not selected	Not selected
No		Not selected	Not selected	Not selected	Not selected	Not selected	Not selected	Not selected	Don't know	Selected	Selected	Selected	Selected	Selected	Selected	Selected
No		Not selected	Not selected	Not selected	Not selected	Not selected	Not selected	Not selected	Don't know	Selected	Selected	Selected	Selected	Selected	Selected	Selected
No		Not selected	Not selected	Not selected	Not selected	Not selected	Not selected	Not selected	Don't know	Selected	Selected	Selected	Selected	Selected	Selected	Selected
No		Not selected	Not selected	Not selected	Not selected	Not selected	Not selected	Not selected	Don't know	Selected	Selected	Not selected	Not selected	Not selected	Not selected	Not selected
No		Not selected	Not selected	Not selected	Not selected	Not selected	Not selected	Not selected	Don't know	Selected	Selected	Selected	Selected	Selected	Selected	Selected
No		Not selected	Not selected	Not selected	Not selected	Not selected	Not selected	Not selected	Don't know	Selected	Selected	Selected	Selected	Selected	Selected	Selected
No		Not selected	Not selected	Not selected	Not selected	Not selected	Not selected	Not selected	Don't know	Selected	Selected	Selected	Selected	Selected	Not selected	Not selected
Yes	Several years	Not selected	Selected	Not selected	Not selected	Not selected	Not selected	Not selected	No	Selected	Selected	Selected	Selected	Selected	Selected	Selected
No		Not selected	Not selected	Not selected	Not selected	Not selected	Not selected	Not selected	Don't know	Selected	Selected	Selected	Selected	Selected	Selected	Selected
No		Not selected	Not selected	Not selected	Not selected	Not selected	Not selected	Not selected	Don't know	Selected	Selected	Selected	Selected	Selected	Selected	Selected
Yes	Several years	Not selected	Not selected	Not selected	Not selected	Not selected	Not selected	Not selected	No	Selected	Selected	Selected	Not selected	Selected	Selected	Selected
No		Not selected	Not selected	Not selected	Not selected	Not selected	Not selected	Not selected	Don't know	Selected	Selected	Selected	Selected	Selected	Selected	Selected
No		Not selected	Not selected	Not selected	Not selected	Not selected	Not selected	Not selected	Don't know	Selected	Selected	Selected	Selected	Selected	Selected	Selected
No		Not selected	Not selected	Not selected	Not selected	Not selected	Not selected	Not selected	Don't know	Selected	Selected	Selected	Selected	Selected	Selected	Selected
Yes	Several years	Not selected	Selected	Not selected	Not selected	Not selected	Not selected	Not selected	Yes	Not selected	Selected	Selected	Selected	Selected	Selected	Selected
No		Not selected	Not selected	Not selected	Not selected	Not selected	Not selected	Not selected	Don't know	Not selected	Not selected	Not selected	Not selected	Not selected	Not selected	Not selected
Yes	Several years	Not selected	Selected	Not selected	Not selected	Not selected	Not selected	Not selected	Don't know	Selected	Not selected	Not selected	Selected	Selected	Selected	Selected
No		Not selected	Not selected	Not selected	Not selected	Not selected	Not selected	Not selected	Don't know	Not selected	Not selected	Not selected	Not selected	Not selected	Not selected	Not selected

## Sheet: Figure 2
	Good	Moderate	Poor
Knowledge	3 (1%)	134 (38%)	215 (61%)
Attitudes	15 (4%)		337 (96%)
Perceptions	85 (24%)	209 (59%)	58 (17%)

## Sheet: Figure 3
structure	sex	grade	age	expYear	DefTypeVecMod	SympDiagTComp	Mprevent	InfoArbov	global_knowledge
MNC	M	Stud	<30	5-10	P	P	P	No	P
MNC	M	G.Pract	<30	5-10	P	M	P	No	P
MNC	F	G.Pract	<30	< 5	P	P	P	Yes	P
MNC	M	G.Pract	<30	< 5	P	G	P	Yes	M
MNC	M	Stud	<30	< 5	P	M	P	No	P
MNC	M	Stud	<30	< 5	M	P	P	No	P
MNC	M	Stud	<30	>10	P	P	P	No	P
NH	F	Stud	<30	< 5	P	P	P	No	P
NH	M	Stud	<30	< 5	P	P	P	No	P
NH	F	Stud	<30	< 5	M	P	P	No	P
NH	F	G.Pract	<30	< 5	P	P	P	Yes	P
NH	M	Stud	<30	< 5	P	P	P	No	P
NH	F	Stud	<30	< 5	M	P	P	No	P
NH	F	G.Pract	<30	5-10	M	M	M	No	M
NH	F	Stud	<30	< 5	P	P	P	Yes	P
NH	F	G.Pract	<30	< 5	G	M	M	No	M
NH	F	Stud	<30	< 5	P	M	P	No	M
NH	F	G.Pract	<30	< 5	M	P	P	No	P
NH	M	Stud	<30	< 5	M	M	P	Yes	M
NH	F	Stud	<30	5-10	P	P	P	Yes	P
NH	F	Stud	<30	5-10	P	P	P	No	P
NH	F	Stud	<30	< 5	G	P	P	No	M
NH	M	G.Pract	<30	< 5	M	P	P	Yes	P
NH	M	G.Pract	<30	5-10	M	P	P	No	M
NH	F	G.Pract	<30	< 5	M	M	P	No	M
NH	M	Stud	<30	< 5	P	P	M	No	P
NH	M	G.Pract	<30	< 5	M	P	P	Yes	P
NH	F	Spe	<30	< 5	G	M	M	Yes	M
NH	M	Stud	<30	5-10	G	G	M	Yes	M
NH	M	Spe	<30	5-10	M	M	M	Yes	M
NH	M	Stud	<30	5-10	M	P	P	No	P
NH	F	Stud	<30	5-10	G	P	P	No	P
NH	F	Spe	<30	< 5	P	P	M	No	P
NH	F	Stud	<30	5-10	G	P	P	Yes	P
NH	M	Stud	<30	< 5	M	M	P	Yes	M
NH	M	Stud	<30	< 5	M	P	P	No	M
NH	M	Spe	<30	< 5	M	M	P	No	M
NH	M	Spe	<30	< 5	P	M	P	No	P
NH	M	Stud	<30	< 5	P	P	P	Yes	P
NH	M	G.Pract	<30	< 5	P	P	P	No	P
NH	F	G.Pract	<30	< 5	P	P	P	No	P
NH	M	G.Pract	<30	< 5	M	M	M	No	M
NH	M	G.Pract	<30	5-10	P	M	M	No	P
NH	F	G.Pract	<30	< 5	P	P	P	No	P
NH	F	G.Pract	<30	< 5	G	P	P	Yes	M
NH	M	Stud	<30	< 5	P	M	P	No	P
NH	M	Stud	<30	< 5	M	M	P	No	P
NH	M	Stud	<30	< 5	M	M	P	No	P
NH	F	G.Pract	<30	< 5	M	P	P	No	P
NH	M	Spe	<30	< 5	M	P	M	Yes	M
NH	M	Stud	<30	< 5	M	M	M	Yes	P
NH	F	Stud	<30	< 5	P	P	P	No	P
NH	F	Stud	<30	< 5	M	M	M	No	M
NH	M	Stud	<30	< 5	M	P	P	Yes	P
NH	M	Stud	<30	< 5	P	P	P	No	P
NH	M	Stud	<30	< 5	P	P	P	No	P
NH	M	Stud	<30	< 5	M	P	M	No	P
NH	F	Stud	<30	< 5	P	P	P	Yes	P
NH	F	Stud	<30	< 5	M	P	P	Yes	P
NH	M	Stud	<30	< 5	P	G	M	No	M
NH	M	Stud	<30	< 5	M	P	M	No	P
NH	F	Stud	<30	< 5	P	P	P	No	P
NH	M	Stud	<30	< 5	P	P	P	No	P
NH	M	Stud	<30	< 5	P	P	P	No	P
NH	M	Stud	<30	< 5	M	M	P	No	M
NH	M	Stud	<30	< 5	M	M	M	No	P
NH	M	Stud	<30	< 5	M	M	M	No	M
NH	M	Stud	<30	< 5	P	M	M	No	M
NH	M	Stud	<30	< 5	M	M	M	No	P
NH	M	Stud	<30	< 5	P	P	M	Yes	P
NH	F	G.Pract	<30	5-10	P	P	P	Yes	P
NH	F	G.Pract	<30	< 5	M	P	P	No	P
NH	M	Stud	<30	< 5	P	M	P	Yes	P
NH	M	Spe	<30	< 5	M	P	M	No	P
NH	M	Stud	<30	< 5	M	P	M	No	P
NH	M	Stud	<30	< 5	M	P	P	Yes	P
NH	F	G.Pract	<30	< 5	M	M	P	Yes	M
MNC	M	Stud	<30	< 5	G	M	M	No	M
MNC	M	Stud	<30	< 5	P	P	P	No	P
HC	M	Stud	<30	< 5	M	M	P	Yes	M
HC	M	Spe	<30	< 5	P	P	P	No	P
HC	M	Stud	<30	< 5	M	P	P	Yes	P
NH	F	Stud	<30	< 5	P	P	P	No	P
NH	M	G.Pract	<30	< 5	M	M	P	No	M
NH	M	Stud	<30	< 5	P	P	P	Yes	P
NH	F	Stud	<30	< 5	P	P	P	No	P
NH	F	Stud	<30	5-10	P	P	P	No	P
NH	M	Stud	<30	< 5	P	P	P	No	P
NH	M	Stud	<30	< 5	M	P	M	No	P
NH	M	Stud	<30	5-10	P	G	P	No	M
NH	F	Stud	<30	< 5	P	P	P	Yes	P
NH	M	Stud	<30	< 5	M	M	P	No	M
NH	F	G.Pract	<30	< 5	P	M	P	No	P
NH	F	Stud	<30	5-10	M	M	P	No	M
NH	F	Stud	<30	< 5	G	M	P	Yes	M
NH	M	Stud	<30	< 5	M	M	P	Yes	M
HC	F	Stud	<30	< 5	M	P	M	Yes	P
HC	F	Stud	<30	< 5	P	P	P	Yes	P
HC	F	G.Pract	<30	< 5	P	P	P	No	P
HC	F	G.Pract	<30	< 5	P	P	P	No	P
HC	M	G.Pract	<30	5-10	P	M	P	No	P
MNC	F	G.Pract	>35	5-10	P	P	P	No	P
MNC	M	Spe	>35	5-10	P	P	P	No	P
MNC	M	Spe	>35	< 5	P	P	P	Yes	P
MNC	F	Spe	>35	5-10	P	P	P	No	P
MNC	M	G.Pract	>35	5-10	P	P	P	No	P
MNC	M	G.Pract	>35	5-10	P	P	P	Yes	P
MNC	M	G.Pract	>35	5-10	P	P	P	No	P
HC	F	G.Pract	>35	5-10	P	P	P	No	P
HC	M	G.Pract	>35	>10	M	M	P	Yes	M
HC	F	G.Pract	>35	>10	M	M	M	No	M
HC	F	G.Pract	>35	>10	M	M	M	No	M
HC	F	G.Pract	>35	5-10	P	M	P	Yes	P
HC	F	G.Pract	>35	5-10	M	P	P	Yes	P
HC	M	Spe	>35	>10	M	M	M	Yes	M
MNC	M	G.Pract	>35	5-10	G	M	M	No	M
MNC	M	Spe	>35	5-10	M	M	P	No	M
MNC	M	G.Pract	>35	5-10	M	P	P	No	M
MNC	F	Spe	>35	5-10	P	P	P	No	P
MNC	M	G.Pract	>35	>10	M	M	P	Yes	M
MNC	M	G.Pract	>35	5-10	G	M	M	Yes	G
MNC	F	Spe	>35	< 5	P	P	P	Yes	P
MNC	M	Stud	>35	5-10	P	P	P	Yes	P
MNC	M	G.Pract	>35	5-10	M	M	P	No	M
MNC	F	G.Pract	>35	5-10	P	G	P	Yes	M
MNC	M	Spe	>35	5-10	P	G	P	No	M
MNC	F	Spe	>35	>10	P	M	P	No	P
MNC	F	G.Pract	>35	5-10	G	M	P	Yes	M
HC	M	G.Pract	>35	>10	P	M	P	No	P
MNC	M	G.Pract	>35	>10	P	M	P	No	P
MNC	F	Spe	>35	< 5	M	M	P	Yes	M
MNC	F	G.Pract	>35	5-10	P	P	P	No	P
MNC	F	Spe	>35	5-10	P	P	P	No	P
MNC	M	G.Pract	>35	>10	P	P	P	No	P
MNC	M	G.Pract	>35	5-10	M	P	M	Yes	P
NH	M	G.Pract	>35	>10	P	P	P	Yes	P
NH	F	G.Pract	>35	>10	M	M	P	No	M
NH	M	G.Pract	>35	< 5	G	P	P	No	M
NH	M	Spe	>35	5-10	M	M	P	Yes	P
NH	M	G.Pract	>35	5-10	P	P	P	No	P
NH	F	G.Pract	>35	5-10	M	M	M	Yes	M
NH	F	G.Pract	>35	5-10	P	M	P	Yes	P
NH	M	G.Pract	>35	5-10	M	M	M	No	M
NH	M	Spe	>35	5-10	M	M	M	Yes	M
NH	M	Spe	>35	>10	M	G	P	No	M
NH	M	Spe	>35	< 5	P	M	M	Yes	P
NH	F	G.Pract	>35	>10	P	P	P	No	P
NH	M	Spe	>35	>10	M	M	P	Yes	M
NH	M	G.Pract	>35	< 5	P	P	P	Yes	P
NH	M	Spe	>35	>10	M	M	P	No	M
NH	M	Spe	>35	5-10	M	G	M	Yes	M
NH	F	G.Pract	>35	5-10	P	P	P	Yes	P
NH	M	G.Pract	>35	>10	G	M	M	Yes	M
NH	M	Spe	>35	>10	G	G	G	Yes	M
NH	F	G.Pract	>35	5-10	P	P	P	Yes	P
NH	M	Spe	>35	< 5	M	M	P	No	M
NH	M	G.Pract	>35	< 5	P	M	P	No	P
NH	F	G.Pract	>35	< 5	G	M	M	No	M
NH	M	G.Pract	>35	< 5	G	M	M	No	M
NH	M	G.Pract	>35	5-10	P	P	P	Yes	P
NH	M	G.Pract	>35	>10	M	M	P	Yes	M
NH	M	G.Pract	>35	5-10	P	M	M	No	P
NH	M	G.Pract	>35	5-10	P	P	P	No	P
NH	M	G.Pract	>35	5-10	M	P	P	No	P
NH	M	Spe	>35	5-10	P	M	M	No	M
NH	M	Spe	>35	>10	M	M	P	No	M
NH	F	G.Pract	>35	5-10	P	M	M	No	P
NH	M	G.Pract	>35	< 5	M	M	P	No	M
NH	M	G.Pract	>35	5-10	M	M	P	Yes	M
NH	M	Spe	>35	< 5	P	M	P	Yes	P
NH	M	Spe	>35	5-10	P	M	M	Yes	M
NH	M	Spe	>35	< 5	M	M	M	No	M
NH	M	Spe	>35	< 5	M	M	M	No	P
NH	M	Spe	>35	5-10	M	M	M	No	P
NH	M	G.Pract	>35	5-10	P	M	P	No	P
NH	M	G.Pract	>35	5-10	M	M	G	Yes	P
NH	M	G.Pract	>35	5-10	M	M	M	No	M
NH	M	G.Pract	>35	5-10	M	M	P	Yes	P
NH	M	G.Pract	>35	5-10	P	P	P	No	P
NH	M	Spe	>35	>10	M	M	P	Yes	P
NH	F	G.Pract	>35	< 5	P	P	P	No	P
NH	M	G.Pract	>35	>10	M	M	M	No	M
NH	M	Spe	>35	>10	M	G	M	Yes	M
NH	M	Spe	>35	>10	P	P	P	Yes	P
NH	M	Spe	>35	>10	G	G	M	No	M
NH	F	G.Pract	>35	>10	M	M	M	No	M
NH	M	G.Pract	>35	5-10	M	M	M	No	M
NH	M	G.Pract	>35	5-10	P	P	P	Yes	P
NH	F	G.Pract	>35	>10	M	M	P	Yes	M
NH	M	G.Pract	>35	< 5	M	P	P	Yes	M
NH	M	Spe	>35	>10	P	P	P	Yes	P
NH	M	G.Pract	>35	>10	M	M	P	Yes	M
MNC	F	G.Pract	>35	< 5	M	M	M	Yes	M
MNC	M	Spe	>35	5-10	G	G	M	No	M
MNC	M	G.Pract	>35	5-10	M	M	P	Yes	M
MNC	M	G.Pract	>35	>10	P	M	M	No	P
HC	M	G.Pract	>35	5-10	M	G	M	Yes	M
HC	F	G.Pract	>35	5-10	M	M	P	Yes	M
HC	F	G.Pract	>35	5-10	M	P	P	Yes	P
HC	M	G.Pract	>35	5-10	G	M	G	Yes	M
HC	F	G.Pract	>35	< 5	P	P	P	Yes	P
HC	M	G.Pract	>35	5-10	G	G	M	No	G
HC	M	G.Pract	>35	5-10	M	M	M	No	P
HC	F	Spe	>35	>10	M	M	M	Yes	P
HC	F	G.Pract	>35	5-10	P	P	P	Yes	P
HC	M	G.Pract	>35	5-10	P	M	P	Yes	P
HC	M	Spe	>35	>10	P	M	M	No	P
HC	F	G.Pract	>35	>10	P	M	P	Yes	M
HC	F	G.Pract	>35	>10	G	M	M	Yes	M
HC	M	G.Pract	>35	>10	M	P	P	Yes	P
HC	F	G.Pract	>35	5-10	M	P	P	Yes	P
HC	M	G.Pract	>35	>10	G	P	P	Yes	P
HC	F	G.Pract	>35	5-10	P	P	P	Yes	P
HC	F	Spe	>35	5-10	P	P	P	Yes	P
HC	F	G.Pract	>35	>10	P	P	P	Yes	P
HC	M	G.Pract	>35	5-10	P	P	P	Yes	P
HC	F	G.Pract	>35	>10	M	M	M	Yes	M
HC	M	G.Pract	>35	5-10	P	P	P	Yes	P
HC	F	G.Pract	>35	>10	M	M	P	Yes	M
HC	M	G.Pract	>35	5-10	G	M	M	Yes	M
HC	M	G.Pract	>35	>10	M	M	P	Yes	M
HC	M	G.Pract	>35	5-10	P	P	M	No	P
HC	F	G.Pract	>35	5-10	P	P	P	Yes	P
HC	M	Stud	>35	5-10	P	P	P	No	P
MNC	M	G.Pract	30-35	< 5	P	P	P	Yes	P
MNC	M	G.Pract	30-35	5-10	P	P	P	Yes	P
MNC	F	Spe	30-35	< 5	P	P	P	Yes	P
MNC	M	G.Pract	30-35	< 5	P	P	P	Yes	P
MNC	M	G.Pract	30-35	5-10	P	P	P	No	P
HC	M	G.Pract	30-35	< 5	P	M	P	No	P
HC	M	G.Pract	30-35	< 5	P	M	P	Yes	P
MNC	M	Spe	30-35	5-10	P	P	P	Yes	P
MNC	F	Spe	30-35	< 5	P	P	P	No	P
MNC	M	Spe	30-35	5-10	G	M	M	Yes	G
HC	M	G.Pract	30-35	5-10	G	G	M	Yes	M
HC	M	G.Pract	30-35	5-10	M	M	P	No	M
MNC	M	G.Pract	30-35	< 5	M	M	P	No	M
MNC	M	Spe	30-35	< 5	P	P	P	No	P
MNC	M	Spe	30-35	< 5	P	P	P	Yes	P
MNC	F	Spe	30-35	< 5	P	P	P	No	P
MNC	F	Stud	30-35	5-10	P	P	P	No	P
MNC	F	Spe	30-35	< 5	P	P	P	No	P
MNC	F	Stud	30-35	< 5	M	P	P	No	P
MNC	M	G.Pract	30-35	< 5	M	P	M	No	P
MNC	M	G.Pract	30-35	< 5	M	P	P	Yes	P
MNC	M	G.Pract	30-35	< 5	M	G	P	Yes	M
MNC	M	G.Pract	30-35	5-10	P	G	P	No	M
MNC	F	G.Pract	30-35	>10	P	M	P	No	M
MNC	M	Spe	30-35	5-10	M	P	P	No	P
MNC	F	G.Pract	30-35	5-10	P	M	P	No	P
MNC	M	G.Pract	30-35	5-10	M	M	P	No	M
MNC	F	Stud	30-35	< 5	P	P	P	Yes	P
MNC	F	G.Pract	30-35	< 5	P	M	P	Yes	M
MNC	F	Stud	30-35	< 5	P	P	P	No	P
MNC	M	Spe	30-35	5-10	P	G	P	No	M
NH	F	G.Pract	30-35	5-10	P	P	P	No	P
NH	F	G.Pract	30-35	5-10	M	P	P	Yes	P
NH	F	Stud	30-35	< 5	M	M	M	No	P
NH	M	G.Pract	30-35	< 5	P	P	P	No	P
NH	M	G.Pract	30-35	< 5	M	M	P	Yes	P
NH	F	G.Pract	30-35	5-10	P	P	P	Yes	P
NH	M	G.Pract	30-35	5-10	P	P	P	No	P
NH	F	Spe	30-35	< 5	M	M	M	Yes	M
NH	M	Spe	30-35	< 5	P	P	P	Yes	P
NH	F	Spe	30-35	< 5	G	P	M	No	M
NH	M	G.Pract	30-35	< 5	P	M	P	Yes	P
NH	F	Spe	30-35	< 5	M	M	P	Yes	P
NH	F	G.Pract	30-35	< 5	P	P	P	Yes	P
NH	F	G.Pract	30-35	5-10	P	P	P	No	P
NH	F	Stud	30-35	< 5	M	M	P	No	M
NH	F	Stud	30-35	5-10	M	P	P	Yes	P
NH	F	G.Pract	30-35	5-10	P	M	P	Yes	P
NH	F	Spe	30-35	< 5	M	P	P	No	P
NH	F	Spe	30-35	< 5	M	P	M	No	M
NH	F	Spe	30-35	5-10	M	P	P	No	P
NH	M	Spe	30-35	5-10	M	P	P	Yes	P
NH	M	Spe	30-35	5-10	M	M	P	No	M
NH	M	G.Pract	30-35	5-10	P	M	P	Yes	M
NH	M	Stud	30-35	< 5	M	P	P	No	P
NH	M	G.Pract	30-35	5-10	M	M	P	No	M
NH	M	G.Pract	30-35	< 5	P	M	P	Yes	M
NH	M	G.Pract	30-35	5-10	P	M	P	Yes	P
NH	M	Spe	30-35	5-10	P	P	P	No	P
NH	M	Stud	30-35	< 5	M	M	P	No	M
NH	F	Stud	30-35	5-10	P	P	P	Yes	P
NH	M	Spe	30-35	5-10	P	M	P	No	P
NH	F	G.Pract	30-35	>10	P	M	P	Yes	P
NH	F	Spe	30-35	< 5	M	M	M	Yes	M
NH	M	Spe	30-35	< 5	G	M	M	No	M
NH	F	Stud	30-35	5-10	G	P	P	No	P
NH	M	Spe	30-35	5-10	P	P	P	No	P
NH	M	G.Pract	30-35	5-10	P	M	P	No	M
NH	F	Spe	30-35	< 5	M	M	P	No	M
NH	F	G.Pract	30-35	< 5	P	P	P	No	P
NH	M	G.Pract	30-35	5-10	P	M	P	Yes	P
NH	F	Spe	30-35	< 5	P	M	M	Yes	P
NH	M	G.Pract	30-35	5-10	M	M	P	No	M
NH	F	G.Pract	30-35	< 5	P	P	P	No	P
NH	F	G.Pract	30-35	< 5	P	P	P	Yes	P
NH	M	Spe	30-35	< 5	M	M	P	No	M
NH	M	G.Pract	30-35	5-10	M	M	M	Yes	M
NH	F	G.Pract	30-35	< 5	M	P	M	No	M
NH	M	Stud	30-35	< 5	P	P	P	Yes	P
NH	F	G.Pract	30-35	< 5	M	M	P	No	M
NH	M	G.Pract	30-35	5-10	P	P	M	Yes	P
NH	M	G.Pract	30-35	< 5	M	P	P	No	P
NH	M	G.Pract	30-35	5-10	P	P	P	No	P
NH	M	G.Pract	30-35	< 5	P	P	P	Yes	P
NH	F	G.Pract	30-35	5-10	P	P	M	Yes	P
NH	M	G.Pract	30-35	< 5	M	M	P	Yes	M
NH	F	G.Pract	30-35	< 5	P	P	P	Yes	P
NH	M	G.Pract	30-35	< 5	P	P	P	No	P
NH	M	Stud	30-35	< 5	M	P	P	No	P
NH	M	Spe	30-35	5-10	M	M	P	No	M
NH	M	Spe	30-35	< 5	M	P	P	No	P
NH	F	G.Pract	30-35	< 5	M	M	M	Yes	M
NH	M	Stud	30-35	< 5	M	P	M	Yes	P
NH	M	G.Pract	30-35	5-10	P	G	M	No	M
NH	M	G.Pract	30-35	< 5	M	M	M	No	P
NH	F	G.Pract	30-35	>10	P	P	P	No	P
NH	M	G.Pract	30-35	< 5	M	M	M	No	P
NH	F	Stud	30-35	< 5	P	P	P	No	P
NH	M	Spe	30-35	5-10	P	P	P	No	P
NH	M	G.Pract	30-35	< 5	M	M	P	No	P
NH	M	Spe	30-35	< 5	M	M	M	No	M
NH	F	Stud	30-35	< 5	P	P	P	No	P
NH	M	G.Pract	30-35	< 5	G	P	P	Yes	M
NH	F	G.Pract	30-35	< 5	P	P	P	No	P
NH	F	Stud	30-35	5-10	P	P	P	No	P
MNC	M	Stud	30-35	< 5	G	M	M	Yes	M
MNC	M	Stud	30-35	< 5	G	M	M	No	M
MNC	M	Stud	30-35	< 5	M	P	P	No	M
MNC	F	Spe	30-35	< 5	M	P	P	No	M
MNC	F	Stud	30-35	< 5	M	M	P	Yes	M
MNC	M	Spe	30-35	< 5	G	G	M	No	M
HC	F	Spe	30-35	>10	P	P	P	Yes	P
HC	M	Stud	30-35	< 5	M	P	P	Yes	P
HC	M	G.Pract	30-35	5-10	P	M	M	Yes	M
HC	M	G.Pract	30-35	5-10	M	M	P	Yes	M
HC	M	G.Pract	30-35	>10	P	M	P	Yes	M
NH	M	Stud	30-35	< 5	P	P	P	Yes	P
NH	M	Spe	30-35	5-10	M	M	M	Yes	M
NH	M	Stud	30-35	< 5	M	M	P	No	M
NH	M	Stud	30-35	< 5	G	M	P	No	M
HC	F	G.Pract	30-35	< 5	P	M	P	No	P
HC	F	G.Pract	30-35	5-10	P	M	P	No	M
HC	F	G.Pract	30-35	5-10	M	M	M	Yes	M
HC	M	Stud	30-35	< 5	P	P	P	Yes	P
HC	M	G.Pract	30-35	< 5	M	G	M	Yes	M
HC	M	Stud	30-35	< 5	P	P	P	Yes	P
HC	F	G.Pract	30-35	5-10	G	P	P	Yes	P
HC	M	G.Pract	30-35	5-10	P	P	P	Yes	P
MNC	M	G.Pract	>35	5-10	G	M	M	Yes	G
MNC	M	G.Pract	>35	5-10	G	M	M	Yes	G
MNC	M	Spe	30-35	5-10	G	M	M	Yes	G
MNC	M	G.Pract	>35	5-10	G	M	M	Yes	G
MNC	M	G.Pract	>35	5-10	G	M	M	Yes	G
MNC	M	Spe	30-35	5-10	G	M	M	Yes	G
MNC	M	Spe	30-35	5-10	G	M	M	Yes	G
MNC	M	G.Pract	>35	5-10	G	M	M	Yes	G
HC	M	G.Pract	>35	5-10	G	G	M	No	G
HC	M	G.Pract	>35	5-10	G	G	M	No	G
HC	M	G.Pract	>35	5-10	G	G	M	No	G
HC	M	G.Pract	>35	5-10	G	G	M	No	G
MNC	M	Spe	30-35	5-10	G	M	M	Yes	G
MNC	M	Spe	30-35	5-10	G	M	M	Yes	G
MNC	M	Spe	30-35	5-10	G	M	M	Yes	G
MNC	M	G.Pract	>35	5-10	G	M	M	Yes	G
MNC	M	Spe	30-35	5-10	G	M	M	Yes	G
MNC	M	G.Pract	>35	5-10	G	M	M	Yes	G
MNC	M	G.Pract	>35	5-10	G	M	M	Yes	G
MNC	M	Spe	30-35	5-10	G	M	M	Yes	G
MNC	M	G.Pract	>35	5-10	G	M	M	Yes	G
MNC	M	Spe	30-35	5-10	G	M	M	Yes	G
MNC	M	G.Pract	>35	5-10	G	M	M	Yes	G
MNC	M	Spe	30-35	5-10	G	M	M	Yes	G
MNC	M	G.Pract	>35	5-10	G	M	M	Yes	G
MNC	M	G.Pract	>35	5-10	G	M	M	Yes	G
MNC	M	Spe	30-35	5-10	G	M	M	Yes	G
HC	M	G.Pract	>35	5-10	G	G	M	No	G
HC	M	G.Pract	>35	5-10	G	G	M	No	G
MNC	M	Spe	30-35	5-10	G	M	M	Yes	G
HC	M	G.Pract	>35	5-10	G	G	M	No	G
MNC	M	Spe	30-35	5-10	G	M	M	Yes	G
MNC	M	Spe	30-35	5-10	G	M	M	Yes	G
HC	M	G.Pract	>35	5-10	G	G	M	No	G
HC	M	G.Pract	>35	5-10	G	G	M	No	G
MNC	M	Spe	30-35	5-10	G	M	M	Yes	G
HC	M	G.Pract	>35	5-10	G	G	M	No	G
MNC	M	Spe	30-35	5-10	G	M	M	Yes	G
MNC	M	G.Pract	>35	5-10	G	M	M	Yes	G
HC	M	G.Pract	>35	5-10	G	G	M	No	G
HC	M	G.Pract	>35	5-10	G	G	M	No	G
MNC	M	G.Pract	>35	5-10	G	M	M	Yes	G
MNC	M	G.Pract	>35	5-10	G	M	M	Yes	G
MNC	M	G.Pract	>35	5-10	G	M	M	Yes	G
HC	M	G.Pract	>35	5-10	G	G	M	No	G
MNC	M	Spe	30-35	5-10	G	M	M	Yes	G
MNC	M	Spe	30-35	5-10	G	M	M	Yes	G
HC	M	G.Pract	>35	5-10	G	G	M	No	G
MNC	M	Spe	30-35	5-10	G	M	M	Yes	G
MNC	M	Spe	30-35	5-10	G	M	M	Yes	G
HC	M	G.Pract	>35	5-10	G	G	M	No	G
MNC	M	Spe	30-35	5-10	G	M	M	Yes	G
MNC	M	G.Pract	>35	5-10	G	M	M	Yes	G
MNC	M	Spe	30-35	5-10	G	M	M	Yes	G
MNC	M	G.Pract	>35	5-10	G	M	M	Yes	G
MNC	M	Spe	30-35	5-10	G	M	M	Yes	G
MNC	M	G.Pract	>35	5-10	G	M	M	Yes	G
HC	M	G.Pract	>35	5-10	G	G	M	No	G
MNC	M	G.Pract	>35	5-10	G	M	M	Yes	G
MNC	M	G.Pract	>35	5-10	G	M	M	Yes	G
MNC	M	Spe	30-35	5-10	G	M	M	Yes	G
MNC	M	G.Pract	>35	5-10	G	M	M	Yes	G
HC	M	G.Pract	>35	5-10	G	G	M	No	G
MNC	M	G.Pract	>35	5-10	G	M	M	Yes	G
MNC	M	Spe	30-35	5-10	G	M	M	Yes	G
HC	M	G.Pract	>35	5-10	G	G	M	No	G
MNC	M	G.Pract	>35	5-10	G	M	M	Yes	G
MNC	M	G.Pract	>35	5-10	G	M	M	Yes	G
MNC	M	Spe	30-35	5-10	G	M	M	Yes	G
MNC	M	Spe	30-35	5-10	G	M	M	Yes	G
MNC	M	G.Pract	>35	5-10	G	M	M	Yes	G
HC	M	G.Pract	>35	5-10	G	G	M	No	G
MNC	M	Spe	30-35	5-10	G	M	M	Yes	G
HC	M	G.Pract	>35	5-10	G	G	M	No	G
HC	M	G.Pract	>35	5-10	G	G	M	No	G
HC	M	G.Pract	>35	5-10	G	G	M	No	G
HC	M	G.Pract	>35	5-10	G	G	M	No	G
MNC	M	G.Pract	>35	5-10	G	M	M	Yes	G
MNC	M	G.Pract	>35	5-10	G	M	M	Yes	G
MNC	M	Spe	30-35	5-10	G	M	M	Yes	G
HC	M	G.Pract	>35	5-10	G	G	M	No	G
HC	M	G.Pract	>35	5-10	G	G	M	No	G
HC	M	G.Pract	>35	5-10	G	G	M	No	G
MNC	M	Spe	30-35	5-10	G	M	M	Yes	G
HC	M	G.Pract	>35	5-10	G	G	M	No	G
HC	M	G.Pract	>35	5-10	G	G	M	No	G
HC	M	G.Pract	>35	5-10	G	G	M	No	G
HC	M	G.Pract	>35	5-10	G	G	M	No	G
MNC	M	Spe	30-35	5-10	G	M	M	Yes	G
MNC	M	Spe	30-35	5-10	G	M	M	Yes	G
HC	M	G.Pract	>35	5-10	G	G	M	No	G
HC	M	G.Pract	>35	5-10	G	G	M	No	G
HC	M	G.Pract	>35	5-10	G	G	M	No	G
MNC	M	G.Pract	>35	5-10	G	M	M	Yes	G
MNC	M	G.Pract	>35	5-10	G	M	M	Yes	G
MNC	M	Spe	30-35	5-10	G	M	M	Yes	G
HC	M	G.Pract	>35	5-10	G	G	M	No	G
MNC	M	G.Pract	>35	5-10	G	M	M	Yes	G
HC	M	G.Pract	>35	5-10	G	G	M	No	G
MNC	M	G.Pract	>35	5-10	G	M	M	Yes	G
MNC	M	Spe	30-35	5-10	G	M	M	Yes	G
MNC	M	G.Pract	>35	5-10	G	M	M	Yes	G
HC	M	G.Pract	>35	5-10	G	G	M	No	G
MNC	M	G.Pract	>35	5-10	G	M	M	Yes	G
MNC	M	G.Pract	>35	5-10	G	M	M	Yes	G
HC	M	G.Pract	>35	5-10	G	G	M	No	G
MNC	M	Spe	30-35	5-10	G	M	M	Yes	G
HC	M	G.Pract	>35	5-10	G	G	M	No	G
MNC	M	Spe	30-35	5-10	G	M	M	Yes	G
HC	M	G.Pract	>35	5-10	G	G	M	No	G
MNC	M	Spe	30-35	5-10	G	M	M	Yes	G
MNC	M	G.Pract	>35	5-10	G	M	M	Yes	G
HC	M	G.Pract	>35	5-10	G	G	M	No	G
MNC	M	Spe	30-35	5-10	G	M	M	Yes	G
MNC	M	Spe	30-35	5-10	G	M	M	Yes	G
MNC	M	G.Pract	>35	5-10	G	M	M	Yes	G
HC	M	G.Pract	>35	5-10	G	G	M	No	G
MNC	M	G.Pract	>35	5-10	G	M	M	Yes	G
HC	M	G.Pract	>35	5-10	G	G	M	No	G
HC	M	G.Pract	>35	5-10	G	G	M	No	G
MNC	M	G.Pract	>35	5-10	G	M	M	Yes	G
MNC	M	G.Pract	>35	5-10	G	M	M	Yes	G
MNC	M	G.Pract	>35	5-10	G	M	M	Yes	G
MNC	M	G.Pract	>35	5-10	G	M	M	Yes	G
MNC	M	Spe	30-35	5-10	G	M	M	Yes	G
HC	M	G.Pract	>35	5-10	G	G	M	No	G
MNC	M	G.Pract	>35	5-10	G	M	M	Yes	G
HC	M	G.Pract	>35	5-10	G	G	M	No	G
MNC	M	Spe	30-35	5-10	G	M	M	Yes	G
MNC	M	G.Pract	>35	5-10	G	M	M	Yes	G
MNC	M	Spe	30-35	5-10	G	M	M	Yes	G
MNC	M	G.Pract	>35	5-10	G	M	M	Yes	G
HC	M	G.Pract	>35	5-10	G	G	M	No	G
MNC	M	G.Pract	>35	5-10	G	M	M	Yes	G
MNC	M	Spe	30-35	5-10	G	M	M	Yes	G
MNC	M	Spe	30-35	5-10	G	M	M	Yes	G
MNC	M	G.Pract	>35	5-10	G	M	M	Yes	G
HC	M	G.Pract	>35	5-10	G	G	M	No	G
HC	M	G.Pract	>35	5-10	G	G	M	No	G
HC	M	G.Pract	>35	5-10	G	G	M	No	G
HC	M	G.Pract	>35	5-10	G	G	M	No	G
MNC	M	G.Pract	>35	5-10	G	M	M	Yes	G
MNC	M	Spe	30-35	5-10	G	M	M	Yes	G
MNC	M	G.Pract	>35	5-10	G	M	M	Yes	G
MNC	M	G.Pract	>35	5-10	G	M	M	Yes	G
MNC	M	Spe	30-35	5-10	G	M	M	Yes	G
MNC	M	Spe	30-35	5-10	G	M	M	Yes	G
HC	M	G.Pract	>35	5-10	G	G	M	No	G
MNC	M	G.Pract	>35	5-10	G	M	M	Yes	G
MNC	M	G.Pract	>35	5-10	G	M	M	Yes	G
MNC	M	G.Pract	>35	5-10	G	M	M	Yes	G
MNC	M	G.Pract	>35	5-10	G	M	M	Yes	G
HC	M	G.Pract	>35	5-10	G	G	M	No	G
MNC	M	G.Pract	>35	5-10	G	M	M	Yes	G
HC	M	G.Pract	>35	5-10	G	G	M	No	G
HC	M	G.Pract	>35	5-10	G	G	M	No	G
MNC	M	G.Pract	>35	5-10	G	M	M	Yes	G
MNC	M	Spe	30-35	5-10	G	M	M	Yes	G
HC	M	G.Pract	>35	5-10	G	G	M	No	G
HC	M	G.Pract	>35	5-10	G	G	M	No	G
MNC	M	G.Pract	>35	5-10	G	M	M	Yes	G
HC	M	G.Pract	>35	5-10	G	G	M	No	G
MNC	M	G.Pract	>35	5-10	G	M	M	Yes	G
MNC	M	Spe	30-35	5-10	G	M	M	Yes	G
MNC	M	G.Pract	>35	5-10	G	M	M	Yes	G
HC	M	G.Pract	>35	5-10	G	G	M	No	G
MNC	M	G.Pract	>35	5-10	G	M	M	Yes	G
MNC	M	Spe	30-35	5-10	G	M	M	Yes	G
MNC	M	G.Pract	>35	5-10	G	M	M	Yes	G
MNC	M	Spe	30-35	5-10	G	M	M	Yes	G
MNC	M	Spe	30-35	5-10	G	M	M	Yes	G
HC	M	G.Pract	>35	5-10	G	G	M	No	G
MNC	M	G.Pract	>35	5-10	G	M	M	Yes	G
MNC	M	Spe	30-35	5-10	G	M	M	Yes	G
HC	M	G.Pract	>35	5-10	G	G	M	No	G
HC	M	G.Pract	>35	5-10	G	G	M	No	G
MNC	M	G.Pract	>35	5-10	G	M	M	Yes	G
HC	M	G.Pract	>35	5-10	G	G	M	No	G
HC	M	G.Pract	>35	5-10	G	G	M	No	G
HC	M	G.Pract	>35	5-10	G	G	M	No	G
MNC	M	G.Pract	>35	5-10	G	M	M	Yes	G
HC	M	G.Pract	>35	5-10	G	G	M	No	G
HC	M	G.Pract	>35	5-10	G	G	M	No	G
MNC	M	Spe	30-35	5-10	G	M	M	Yes	G
MNC	M	Spe	30-35	5-10	G	M	M	Yes	G
MNC	M	G.Pract	>35	5-10	G	M	M	Yes	G
MNC	M	Spe	30-35	5-10	G	M	M	Yes	G
HC	M	G.Pract	>35	5-10	G	G	M	No	G
MNC	M	Spe	30-35	5-10	G	M	M	Yes	G
MNC	M	G.Pract	>35	5-10	G	M	M	Yes	G
HC	M	G.Pract	>35	5-10	G	G	M	No	G
HC	M	G.Pract	>35	5-10	G	G	M	No	G
MNC	M	Spe	30-35	5-10	G	M	M	Yes	G
MNC	M	G.Pract	>35	5-10	G	M	M	Yes	G
MNC	M	Spe	30-35	5-10	G	M	M	Yes	G
HC	M	G.Pract	>35	5-10	G	G	M	No	G
MNC	M	G.Pract	>35	5-10	G	M	M	Yes	G
HC	M	G.Pract	>35	5-10	G	G	M	No	G
MNC	M	G.Pract	>35	5-10	G	M	M	Yes	G
HC	M	G.Pract	>35	5-10	G	G	M	No	G
MNC	M	G.Pract	>35	5-10	G	M	M	Yes	G
HC	M	G.Pract	>35	5-10	G	G	M	No	G
MNC	M	Spe	30-35	5-10	G	M	M	Yes	G
MNC	M	G.Pract	>35	5-10	G	M	M	Yes	G
MNC	M	Spe	30-35	5-10	G	M	M	Yes	G
HC	M	G.Pract	>35	5-10	G	G	M	No	G
MNC	M	G.Pract	>35	5-10	G	M	M	Yes	G
MNC	M	G.Pract	>35	5-10	G	M	M	Yes	G
HC	M	G.Pract	>35	5-10	G	G	M	No	G
MNC	M	Spe	30-35	5-10	G	M	M	Yes	G
MNC	M	G.Pract	>35	5-10	G	M	M	Yes	G
MNC	M	Spe	30-35	5-10	G	M	M	Yes	G
NH	M	Spe	30-35	5-10	M	M	M		M
MNC	M	Spe	30-35	5-10	P	G	P	No	M
NH	M	G.Pract	30-35	5-10	P	M	P	Yes	M
HC	M	Spe	>35	>10	M	M	M	Yes	M
NH	M	G.Pract	>35	>10	G	M	M	Yes	M
NH	F	Stud	<30	< 5	G	M	P	Yes	M
NH	M	Stud	<30	< 5	M	M	P	No	M
NH	M	G.Pract	>35	< 5	M	M	P	No	M
HC	M	G.Pract	30-35	5-10	M	M	P		M
NH	M	Spe	<30	< 5	M	P	M	Yes	M
NH	M	Spe	>35	5-10	P	M	M	No	M
MNC	M	Spe	30-35	5-10	P	G	P	No	M
NH	M	G.Pract	>35	>10	M	M	P	Yes	M
NH	F	Spe	30-35	< 5	M	M	M	Yes	M
NH	F	G.Pract	30-35	< 5	M	P	M	No	M
HC	M	G.Pract	30-35	5-10	P	M	M		M
MNC	F	Spe	>35	< 5	M	M	P	Yes	M
HC	M	G.Pract	>35	5-10	M	G	M	Yes	M
NH	M	G.Pract	>35	5-10	M	M	P	Yes	M
NH	F	Stud	<30	< 5	M	M	M	No	M
NH	F	G.Pract	<30	< 5	M	M	P	Yes	M
NH	M	G.Pract	>35	5-10	M	M	M	No	M
NH	M	Stud	<30	< 5	M	M	P	Yes	M
NH	M	G.Pract	<30	5-10	M	P	P	No	M
NH	M	Spe	>35	5-10	M	M	M	Yes	M
NH	M	G.Pract	30-35	< 5	P	M	P	Yes	M
MNC	F	Spe	>35	< 5	M	M	P	Yes	M
HC	F	G.Pract	>35	>10	M	M	M	No	M
NH	M	Stud	<30	< 5	M	M	P	No	M
NH	F	Stud	30-35	< 5	M	M	P	No	M
NH	F	G.Pract	>35	< 5	G	M	M	No	M
NH	M	Spe	>35	>10	M	M	P	Yes	M
NH	M	Spe	<30	< 5	M	P	M	Yes	M
NH	F	G.Pract	<30	< 5	G	M	M	No	M
HC	F	G.Pract	>35	>10	M	M	P	Yes	M
NH	M	G.Pract	30-35	5-10	P	G	M	No	M
HC	M	G.Pract	>35	5-10	G	M	G	Yes	M
HC	F	G.Pract	>35	>10	M	M	M	No	M
NH	M	Stud	<30	< 5	M	M	P	Yes	M
NH	F	Spe	30-35	< 5	M	P	M	No	M
NH	M	Spe	>35	>10	G	G	G	Yes	M
NH	M	Stud	<30	5-10	G	G	M	Yes	M
NH	M	G.Pract	30-35	5-10	M	M	P	No	M
MNC	M	G.Pract	>35	5-10	G	M	M	No	M
NH	M	Spe	30-35	< 5	M	M	P	No	M
NH	M	Spe	<30	< 5	M	M	P	No	M
NH	M	Stud	<30	< 5	M	M	P	No	M
NH	M	G.Pract	>35	>10	G	M	M	Yes	M
NH	M	Spe	>35	>10	M	M	P	Yes	M
MNC	M	G.Pract	>35	5-10	M	M	P	No	M
HC	M	G.Pract	30-35	>10	P	M	P		M
NH	M	G.Pract	>35	5-10	M	M	M	No	M
NH	M	G.Pract	>35	< 5	G	P	P	No	M
NH	M	G.Pract	<30	5-10	M	P	P	No	M
NH	M	G.Pract	>35	>10	G	M	M	Yes	M
NH	F	Stud	<30	< 5	P	M	P	No	M
NH	M	G.Pract	<30	5-10	M	P	P	No	M
NH	M	Spe	30-35	< 5	M	M	M	No	M
NH	M	G.Pract	30-35	5-10	P	G	M	No	M
NH	M	Spe	>35	>10	M	G	M	Yes	M
HC	M	G.Pract	>35	5-10	G	M	M	Yes	M
NH	M	G.Pract	30-35	5-10	P	G	M	No	M
MNC	M	Spe	>35	5-10	M	M	P	Yes	M
HC	F	G.Pract	30-35	5-10	P	M	P	No	M
MNC	M	Spe	>35	5-10	G	G	M	No	M
HC	M	G.Pract	30-35	< 5	M	G	M	Yes	M
NH	M	G.Pract	>35	5-10	M	M	M	No	M
HC	M	G.Pract	30-35	5-10	P	M	M	No	M
HC	M	Stud	<30	< 5	M	M	P	No	M
NH	M	Stud	<30	< 5	M	M	P	No	M
MNC	M	Stud	<30	< 5	G	M	M	Yes	M
HC	M	G.Pract	30-35	>10	P	M	P	No	M
NH	M	Spe	>35	>10	M	M	P	No	M
HC	F	G.Pract	30-35	5-10	P	M	P	No	M
NH	M	G.Pract	>35	< 5	G	M	M	No	M
HC	F	G.Pract	>35	>10	M	M	P	Yes	M
NH	M	G.Pract	>35	>10	M	M	M	No	M
HC	F	G.Pract	>35	>10	M	M	M	No	M
MNC	M	Stud	30-35	< 5	G	M	M	No	M
MNC	M	G.Pract	>35	5-10	M	P	P	No	M
NH	M	G.Pract	>35	< 5	G	P	P	No	M

## Sheet: Figure 4
structure	sex	grade	age	expYear	transRisk	DiogPrev	treatment	global_attitude
MNC	M	Stud	<30	5-10	P	N	N	N
MNC	M	G.Pract	<30	5-10	P	N	N	N
MNC	F	G.Pract	<30	< 5	N	N	N	N
MNC	M	G.Pract	<30	< 5	P	N	N	N
MNC	M	Stud	<30	< 5	P	N	N	N
MNC	M	Stud	<30	< 5	N	P	N	N
MNC	M	Stud	<30	>10	P	N	N	N
NH	F	Stud	<30	< 5	P	N	N	N
NH	M	Stud	<30	< 5	P	N	N	N
NH	F	Stud	<30	< 5	P	N	N	N
NH	F	G.Pract	<30	< 5	P	N	N	N
NH	M	Stud	<30	< 5	P	N	N	N
NH	F	Stud	<30	< 5	P	N	N	N
NH	F	G.Pract	<30	5-10	P	N	N	N
NH	F	Stud	<30	< 5	N	N	N	N
NH	F	G.Pract	<30	< 5	N	P	N	N
NH	F	Stud	<30	< 5	N	N	N	N
NH	F	G.Pract	<30	< 5	N	P	N	N
NH	M	Stud	<30	< 5	N	P	N	N
NH	F	Stud	<30	5-10	N	N	N	N
NH	F	Stud	<30	5-10	N	N	N	N
NH	F	Stud	<30	< 5	N	N	N	N
NH	M	G.Pract	<30	< 5	N	N	N	N
NH	M	G.Pract	<30	5-10	P	N	N	N
NH	F	G.Pract	<30	< 5	N	N	N	N
NH	M	Stud	<30	< 5	N	P	N	N
NH	M	G.Pract	<30	< 5	P	N	N	N
NH	F	Spe	<30	< 5	P	N	N	N
NH	M	Stud	<30	5-10	P	N	N	N
NH	M	Spe	<30	5-10	N	N	N	N
NH	M	Stud	<30	5-10	N	N	N	N
NH	F	Stud	<30	5-10	N	N	N	N
NH	F	Spe	<30	< 5	P	N	N	N
NH	F	Stud	<30	5-10	P	N	N	N
NH	M	Stud	<30	< 5	P	N	N	N
NH	M	Stud	<30	< 5	P	N	N	N
NH	M	Spe	<30	< 5	P	P	N	N
NH	M	Spe	<30	< 5	N	P	N	N
NH	M	Stud	<30	< 5	P	N	N	N
NH	M	G.Pract	<30	< 5	P	N	N	N
NH	F	G.Pract	<30	< 5	P	N	N	N
NH	M	G.Pract	<30	< 5	P	N	N	N
NH	M	G.Pract	<30	5-10	P	N	N	N
NH	F	G.Pract	<30	< 5	N	N	N	N
NH	F	G.Pract	<30	< 5	P	N	N	N
NH	M	Stud	<30	< 5	N	N	N	N
NH	M	Stud	<30	< 5	N	N	N	N
NH	M	Stud	<30	< 5	N	P	N	N
NH	F	G.Pract	<30	< 5	P	P	N	N
NH	M	Spe	<30	< 5	N	P	N	N
NH	M	Stud	<30	< 5	N	P	N	N
NH	F	Stud	<30	< 5	P	P	N	N
NH	F	Stud	<30	< 5	N	N	N	N
NH	M	Stud	<30	< 5	N	P	N	N
NH	M	Stud	<30	< 5	N	N	N	N
NH	M	Stud	<30	< 5	N	N	N	N
NH	M	Stud	<30	< 5	N	N	N	N
NH	F	Stud	<30	< 5	N	P	N	N
NH	F	Stud	<30	< 5	P	N	N	N
NH	M	Stud	<30	< 5	N	N	N	N
NH	M	Stud	<30	< 5	N	N	N	N
NH	F	Stud	<30	< 5	N	P	N	N
NH	M	Stud	<30	< 5	N	N	N	N
NH	M	Stud	<30	< 5	P	P	N	N
NH	M	Stud	<30	< 5	N	P	N	N
NH	M	Stud	<30	< 5	P	N	N	N
NH	M	Stud	<30	< 5	N	N	N	N
NH	M	Stud	<30	< 5	P	N	N	N
NH	M	Stud	<30	< 5	P	N	N	N
NH	M	Stud	<30	< 5	P	N	N	N
NH	F	G.Pract	<30	5-10	P	N	N	N
NH	F	G.Pract	<30	< 5	P	N	N	N
NH	M	Stud	<30	< 5	N	N	N	N
NH	M	Spe	<30	< 5	P	N	N	N
NH	M	Stud	<30	< 5	P	N	N	N
NH	M	Stud	<30	< 5	P	N	N	N
NH	F	G.Pract	<30	< 5	P	N	N	N
MNC	M	Stud	<30	< 5	P	N	N	N
MNC	M	Stud	<30	< 5	P	N	N	N
HC	M	Stud	<30	< 5	P	N	N	N
HC	M	Spe	<30	< 5	N	P	N	N
HC	M	Stud	<30	< 5	P	N	N	N
NH	F	Stud	<30	< 5	N	N	N	N
NH	M	G.Pract	<30	< 5	P	N	N	N
NH	M	Stud	<30	< 5	N	N	N	N
NH	F	Stud	<30	< 5	P	N	N	N
NH	F	Stud	<30	5-10	P	N	N	N
NH	M	Stud	<30	< 5	P	N	N	N
NH	M	Stud	<30	< 5	N	N	N	N
NH	M	Stud	<30	5-10	N	P	N	N
NH	F	Stud	<30	< 5	N	P	N	N
NH	M	Stud	<30	< 5	P	P	N	N
NH	F	G.Pract	<30	< 5	N	P	N	P
NH	F	Stud	<30	5-10	P	N	N	N
NH	F	Stud	<30	< 5	N	P	N	N
NH	M	Stud	<30	< 5	N	N	N	N
HC	F	Stud	<30	< 5	P	N	N	N
HC	F	Stud	<30	< 5	N	P	N	N
HC	F	G.Pract	<30	< 5	N	N	N	N
HC	F	G.Pract	<30	< 5	N	N	N	N
HC	M	G.Pract	<30	5-10	N	N	N	N
MNC	F	G.Pract	>35	5-10	N	N	N	N
MNC	M	Spe	>35	5-10	P	N	N	N
MNC	M	Spe	>35	< 5	N	P	N	N
MNC	F	Spe	>35	5-10	P	P	N	N
MNC	M	G.Pract	>35	5-10	N	P	N	N
MNC	M	G.Pract	>35	5-10	P	N	N	N
MNC	M	G.Pract	>35	5-10	P	N	N	N
HC	F	G.Pract	>35	5-10	N	N	N	N
HC	M	G.Pract	>35	>10	N	P	N	N
HC	F	G.Pract	>35	>10	P	N	N	N
HC	F	G.Pract	>35	>10	P	P	N	N
HC	F	G.Pract	>35	5-10	P	P	N	N
HC	F	G.Pract	>35	5-10	P	P	N	N
HC	M	Spe	>35	>10	N	N	N	N
MNC	M	G.Pract	>35	5-10	N	N	N	N
MNC	M	Spe	>35	5-10	N	P	N	P
MNC	M	G.Pract	>35	5-10	N	N	N	N
MNC	F	Spe	>35	5-10	N	N	N	N
MNC	M	G.Pract	>35	>10	P	N	N	N
MNC	M	G.Pract	>35	5-10	N	N	N	N
MNC	F	Spe	>35	< 5	N	P	N	N
MNC	M	Stud	>35	5-10	N	N	N	N
MNC	M	G.Pract	>35	5-10	N	N	P	P
MNC	F	G.Pract	>35	5-10	P	N	N	N
MNC	M	Spe	>35	5-10	N	N	N	N
MNC	F	Spe	>35	>10	N	P	N	N
MNC	F	G.Pract	>35	5-10	P	N	N	N
HC	M	G.Pract	>35	>10	N	P	N	N
MNC	M	G.Pract	>35	>10	N	N	N	N
MNC	F	Spe	>35	< 5	P	N	N	N
MNC	F	G.Pract	>35	5-10	P	N	N	N
MNC	F	Spe	>35	5-10	N	N	N	N
MNC	M	G.Pract	>35	>10	P	P	N	N
MNC	M	G.Pract	>35	5-10	N	P	N	P
NH	M	G.Pract	>35	>10	P	N	N	N
NH	F	G.Pract	>35	>10	N	N	N	N
NH	M	G.Pract	>35	< 5	P	N	N	N
NH	M	Spe	>35	5-10	N	N	N	N
NH	M	G.Pract	>35	5-10	N	N	N	N
NH	F	G.Pract	>35	5-10	N	N	N	N
NH	F	G.Pract	>35	5-10	N	N	N	N
NH	M	G.Pract	>35	5-10	P	N	N	N
NH	M	Spe	>35	5-10	N	P	N	N
NH	M	Spe	>35	>10	P	P	N	N
NH	M	Spe	>35	< 5	N	N	N	N
NH	F	G.Pract	>35	>10	P	N	N	N
NH	M	Spe	>35	>10	P	N	N	N
NH	M	G.Pract	>35	< 5	P	N	N	N
NH	M	Spe	>35	>10	N	N	N	N
NH	M	Spe	>35	5-10	P	N	N	N
NH	F	G.Pract	>35	5-10	P	N	N	N
NH	M	G.Pract	>35	>10	N	N	N	N
NH	M	Spe	>35	>10	P	N	N	N
NH	F	G.Pract	>35	5-10	N	N	N	N
NH	M	Spe	>35	< 5	P	P	N	N
NH	M	G.Pract	>35	< 5	N	N	N	N
NH	F	G.Pract	>35	< 5	N	P	N	N
NH	M	G.Pract	>35	< 5	N	P	N	N
NH	M	G.Pract	>35	5-10	N	P	N	N
NH	M	G.Pract	>35	>10	P	P	N	N
NH	M	G.Pract	>35	5-10	P	N	N	N
NH	M	G.Pract	>35	5-10	N	N	N	N
NH	M	G.Pract	>35	5-10	N	N	N	N
NH	M	Spe	>35	5-10	N	P	N	P
NH	M	Spe	>35	>10	P	P	N	N
NH	F	G.Pract	>35	5-10	N	N	N	N
NH	M	G.Pract	>35	< 5	P	N	N	N
NH	M	G.Pract	>35	5-10	P	N	N	N
NH	M	Spe	>35	< 5	P	N	N	N
NH	M	Spe	>35	5-10	P	N	N	N
NH	M	Spe	>35	< 5	P	P	N	N
NH	M	Spe	>35	< 5	N	P	N	N
NH	M	Spe	>35	5-10	N	N	N	N
NH	M	G.Pract	>35	5-10	P	N	N	N
NH	M	G.Pract	>35	5-10	N	P	N	N
NH	M	G.Pract	>35	5-10	N	N	P	P
NH	M	G.Pract	>35	5-10	N	N	N	N
NH	M	G.Pract	>35	5-10	N	N	N	N
NH	M	Spe	>35	>10	P	P	N	N
NH	F	G.Pract	>35	< 5	N	P	N	N
NH	M	G.Pract	>35	>10	N	P	N	N
NH	M	Spe	>35	>10	N	P	N	N
NH	M	Spe	>35	>10	P	N	N	N
NH	M	Spe	>35	>10	P	P	P	P
NH	F	G.Pract	>35	>10	P	P	N	N
NH	M	G.Pract	>35	5-10	N	N	N	N
NH	M	G.Pract	>35	5-10	P	P	N	N
NH	F	G.Pract	>35	>10	P	N	N	N
NH	M	G.Pract	>35	< 5	N	N	N	N
NH	M	Spe	>35	>10	P	N	N	N
NH	M	G.Pract	>35	>10	P	P	N	N
MNC	F	G.Pract	>35	< 5	P	N	N	N
MNC	M	Spe	>35	5-10	P	P	N	N
MNC	M	G.Pract	>35	5-10	P	P	N	N
MNC	M	G.Pract	>35	>10	P	N	N	N
HC	M	G.Pract	>35	5-10	P	N	N	N
HC	F	G.Pract	>35	5-10	N	P	N	N
HC	F	G.Pract	>35	5-10	P	P	N	N
HC	M	G.Pract	>35	5-10	N	P	N	N
HC	F	G.Pract	>35	< 5	N	P	N	N
HC	M	G.Pract	>35	5-10	P	P	N	N
HC	M	G.Pract	>35	5-10	N	P	N	N
HC	F	Spe	>35	>10	P	N	N	N
HC	F	G.Pract	>35	5-10	N	P	N	N
HC	M	G.Pract	>35	5-10	N	P	N	N
HC	M	Spe	>35	>10	N	P	N	N
HC	F	G.Pract	>35	>10	P	N	N	N
HC	F	G.Pract	>35	>10	N	N	N	N
HC	M	G.Pract	>35	>10	N	N	N	N
HC	F	G.Pract	>35	5-10	P	P	N	N
HC	M	G.Pract	>35	>10	N	N	N	N
HC	F	G.Pract	>35	5-10	N	P	N	N
HC	F	Spe	>35	5-10	N	P	N	N
HC	F	G.Pract	>35	>10	N	N	N	N
HC	M	G.Pract	>35	5-10	N	P	N	P
HC	F	G.Pract	>35	>10	N	N	N	N
HC	M	G.Pract	>35	5-10	N	P	N	N
HC	F	G.Pract	>35	>10	P	P	N	N
HC	M	G.Pract	>35	5-10	P	N	N	N
HC	M	G.Pract	>35	>10	N	N	N	N
HC	M	G.Pract	>35	5-10	P	N	N	N
HC	F	G.Pract	>35	5-10	P	N	N	N
HC	M	Stud	>35	5-10	P	P	N	N
MNC	M	G.Pract	30-35	< 5	N	P	N	P
MNC	M	G.Pract	30-35	5-10	N	P	P	P
MNC	F	Spe	30-35	< 5	N	N	N	N
MNC	M	G.Pract	30-35	< 5	N	N	N	N
MNC	M	G.Pract	30-35	5-10	P	N	N	N
HC	M	G.Pract	30-35	< 5	N	P	N	N
HC	M	G.Pract	30-35	< 5	N	N	N	N
MNC	M	Spe	30-35	5-10	N	N	N	N
MNC	F	Spe	30-35	< 5	N	N	N	N
MNC	M	Spe	30-35	5-10	N	P	N	N
HC	M	G.Pract	30-35	5-10	N	P	N	N
HC	M	G.Pract	30-35	5-10	N	N	N	N
MNC	M	G.Pract	30-35	< 5	N	N	N	N
MNC	M	Spe	30-35	< 5	N	N	N	N
MNC	M	Spe	30-35	< 5	N	P	N	P
MNC	F	Spe	30-35	< 5	N	P	N	N
MNC	F	Stud	30-35	5-10	N	P	N	P
MNC	F	Spe	30-35	< 5	N	N	N	N
MNC	F	Stud	30-35	< 5	P	N	N	N
MNC	M	G.Pract	30-35	< 5	P	N	N	N
MNC	M	G.Pract	30-35	< 5	N	N	N	N
MNC	M	G.Pract	30-35	< 5	N	N	N	N
MNC	M	G.Pract	30-35	5-10	P	N	N	N
MNC	F	G.Pract	30-35	>10	P	N	N	N
MNC	M	Spe	30-35	5-10	P	N	N	N
MNC	F	G.Pract	30-35	5-10	P	N	N	N
MNC	M	G.Pract	30-35	5-10	P	N	N	N
MNC	F	Stud	30-35	< 5	P	N	N	N
MNC	F	G.Pract	30-35	< 5	N	N	N	N
MNC	F	Stud	30-35	< 5	N	P	N	N
MNC	M	Spe	30-35	5-10	N	P	N	N
NH	F	G.Pract	30-35	5-10	N	P	N	N
NH	F	G.Pract	30-35	5-10	P	N	N	N
NH	F	Stud	30-35	< 5	N	P	N	N
NH	M	G.Pract	30-35	< 5	N	N	N	N
NH	M	G.Pract	30-35	< 5	P	N	N	N
NH	F	G.Pract	30-35	5-10	P	N	N	N
NH	M	G.Pract	30-35	5-10	N	N	N	N
NH	F	Spe	30-35	< 5	N	N	N	N
NH	M	Spe	30-35	< 5	N	N	N	N
NH	F	Spe	30-35	< 5	N	P	N	P
NH	M	G.Pract	30-35	< 5	N	N	N	N
NH	F	Spe	30-35	< 5	P	N	N	N
NH	F	G.Pract	30-35	< 5	N	N	N	N
NH	F	G.Pract	30-35	5-10	N	N	N	N
NH	F	Stud	30-35	< 5	N	N	N	N
NH	F	Stud	30-35	5-10	N	N	N	N
NH	F	G.Pract	30-35	5-10	N	P	N	N
NH	F	Spe	30-35	< 5	N	N	N	N
NH	F	Spe	30-35	< 5	N	N	N	N
NH	F	Spe	30-35	5-10	N	N	N	N
NH	M	Spe	30-35	5-10	P	P	N	N
NH	M	Spe	30-35	5-10	N	N	N	N
NH	M	G.Pract	30-35	5-10	P	N	N	N
NH	M	Stud	30-35	< 5	N	P	N	N
NH	M	G.Pract	30-35	5-10	N	N	N	N
NH	M	G.Pract	30-35	< 5	P	N	N	N
NH	M	G.Pract	30-35	5-10	P	N	N	N
NH	M	Spe	30-35	5-10	N	N	N	N
NH	M	Stud	30-35	< 5	P	N	N	N
NH	F	Stud	30-35	5-10	P	N	N	N
NH	M	Spe	30-35	5-10	N	N	N	N
NH	F	G.Pract	30-35	>10	N	N	N	N
NH	F	Spe	30-35	< 5	N	P	N	P
NH	M	Spe	30-35	< 5	N	P	N	N
NH	F	Stud	30-35	5-10	P	N	N	N
NH	M	Spe	30-35	5-10	N	N	N	N
NH	M	G.Pract	30-35	5-10	N	N	N	N
NH	F	Spe	30-35	< 5	N	N	N	N
NH	F	G.Pract	30-35	< 5	P	N	N	N
NH	M	G.Pract	30-35	5-10	P	N	N	N
NH	F	Spe	30-35	< 5	N	N	N	N
NH	M	G.Pract	30-35	5-10	P	N	N	N
NH	F	G.Pract	30-35	< 5	P	N	N	N
NH	F	G.Pract	30-35	< 5	P	P	N	N
NH	M	Spe	30-35	< 5	P	N	N	N
NH	M	G.Pract	30-35	5-10	N	N	N	N
NH	F	G.Pract	30-35	< 5	P	N	N	N
NH	M	Stud	30-35	< 5	N	N	N	N
NH	F	G.Pract	30-35	< 5	P	N	N	N
NH	M	G.Pract	30-35	5-10	N	N	N	N
NH	M	G.Pract	30-35	< 5	P	N	N	N
NH	M	G.Pract	30-35	5-10	N	P	N	N
NH	M	G.Pract	30-35	< 5	P	N	N	N
NH	F	G.Pract	30-35	5-10	N	N	N	N
NH	M	G.Pract	30-35	< 5	N	N	N	N
NH	F	G.Pract	30-35	< 5	N	N	N	N
NH	M	G.Pract	30-35	< 5	P	N	N	N
NH	M	Stud	30-35	< 5	P	N	N	N
NH	M	Spe	30-35	5-10	P	P	N	N
NH	M	Spe	30-35	< 5	N	N	N	N
NH	F	G.Pract	30-35	< 5	P	N	N	N
NH	M	Stud	30-35	< 5	P	N	N	N
NH	M	G.Pract	30-35	5-10	P	N	N	N
NH	M	G.Pract	30-35	< 5	P	P	N	N
NH	F	G.Pract	30-35	>10	P	N	N	N
NH	M	G.Pract	30-35	< 5	P	N	N	N
NH	F	Stud	30-35	< 5	N	N	P	P
NH	M	Spe	30-35	5-10	N	N	N	N
NH	M	G.Pract	30-35	< 5	P	P	N	N
NH	M	Spe	30-35	< 5	N	N	P	N
NH	F	Stud	30-35	< 5	N	N	N	N
NH	M	G.Pract	30-35	< 5	P	P	N	N
NH	F	G.Pract	30-35	< 5	P	N	N	N
NH	F	Stud	30-35	5-10	N	N	N	N
MNC	M	Stud	30-35	< 5	N	N	N	N
MNC	M	Stud	30-35	< 5	P	N	N	N
MNC	M	Stud	30-35	< 5	N	N	N	N
MNC	F	Spe	30-35	< 5	N	N	N	N
MNC	F	Stud	30-35	< 5	N	N	N	N
MNC	M	Spe	30-35	< 5	N	N	N	N
HC	F	Spe	30-35	>10	N	N	N	N
HC	M	Stud	30-35	< 5	N	N	N	N
HC	M	G.Pract	30-35	5-10	P	N	N	N
HC	M	G.Pract	30-35	5-10	N	N	N	N
HC	M	G.Pract	30-35	>10	N	N	N	N
NH	M	Stud	30-35	< 5	P	N	N	N
NH	M	Spe	30-35	5-10	N	N	N	N
NH	M	Stud	30-35	< 5	N	N	N	N
NH	M	Stud	30-35	< 5	N	N	N	N
HC	F	G.Pract	30-35	< 5	N	N	N	N
HC	F	G.Pract	30-35	5-10	P	N	N	N
HC	F	G.Pract	30-35	5-10	P	P	N	N
HC	M	Stud	30-35	< 5	P	N	N	N
HC	M	G.Pract	30-35	< 5	N	P	N	N
HC	M	Stud	30-35	< 5	P	N	N	N
HC	F	G.Pract	30-35	5-10	N	N	N	N
HC	M	G.Pract	30-35	5-10	P	N	N	N
NH	M	G.Pract	>35	5-10	N	N	P	P
NH	M	Spe	>35	>10	P	P	P	P
MNC	M	Spe	>35	5-10	N	P	N	P
NH	M	G.Pract	>35	5-10	N	N	P	P
NH	F	Spe	30-35	< 5	N	P	N	P
NH	F	G.Pract	<30	< 5	N	P	N	P
MNC	M	G.Pract	>35	5-10	N	P	N	P
NH	F	G.Pract	<30	< 5	N	P	N	P
MNC	M	G.Pract	30-35	< 5	N	P	N	P
NH	F	G.Pract	<30	< 5	N	P	N	P
NH	M	Spe	>35	5-10	N	P	N	P
MNC	F	Stud	30-35	5-10	N	P	N	P
NH	M	Spe	>35	5-10	N	P	N	P
MNC	M	G.Pract	>35	5-10	N	P	N	P
HC	M	G.Pract	>35	5-10	N	P	N	P
NH	M	G.Pract	>35	5-10	N	N	P	P
MNC	M	Spe	30-35	< 5	N	P	N	P
NH	F	Spe	30-35	< 5	N	P	N	P
NH	M	Spe	>35	>10	P	P	P	P
MNC	M	G.Pract	>35	5-10	N	N	P	P
NH	F	Stud	30-35	< 5	N	N	P	P
MNC	M	G.Pract	30-35	5-10	N	P	P	P
NH	F	Stud	30-35	< 5	N	N	P	P
MNC	F	Stud	30-35	5-10	N	P	N	P
MNC	M	Spe	30-35	< 5	N	P	N	P
MNC	M	Spe	>35	5-10	N	P	N	P
MNC	M	Spe	>35	5-10	N	P	N	P
NH	M	Spe	>35	>10	P	P	P	P
MNC	M	G.Pract	>35	5-10	N	N	P	P
MNC	M	Spe	30-35	< 5	N	P	N	P
NH	M	Spe	>35	5-10	N	P	N	P
MNC	M	Spe	30-35	< 5	N	P	N	P
MNC	M	G.Pract	>35	5-10	N	P	N	P
MNC	M	G.Pract	>35	5-10	N	P	N	P
NH	M	G.Pract	>35	5-10	N	N	P	P
MNC	M	G.Pract	>35	5-10	N	N	P	P
MNC	M	G.Pract	30-35	5-10	N	P	P	P
MNC	M	Spe	>35	5-10	N	P	N	P
NH	F	Stud	30-35	< 5	N	N	P	P
HC	M	G.Pract	>35	5-10	N	P	N	P
NH	M	Spe	>35	>10	P	P	P	P
NH	M	Spe	>35	>10	P	P	P	P
MNC	M	G.Pract	>35	5-10	N	P	N	P
MNC	M	Spe	>35	5-10	N	P	N	P
NH	M	Spe	>35	5-10	N	P	N	P
NH	F	G.Pract	<30	< 5	N	P	N	P
MNC	M	G.Pract	30-35	< 5	N	P	N	P
MNC	M	G.Pract	30-35	< 5	N	P	N	P
MNC	M	Spe	>35	5-10	N	P	N	P
NH	M	Spe	>35	5-10	N	P	N	P
NH	F	Stud	30-35	< 5	N	N	P	P
MNC	M	Spe	>35	5-10	N	P	N	P
NH	F	Stud	30-35	< 5	N	N	P	P
MNC	M	G.Pract	>35	5-10	N	N	P	P
NH	F	Stud	30-35	< 5	N	N	P	P
HC	M	G.Pract	>35	5-10	N	P	N	P
NH	M	G.Pract	>35	5-10	N	N	P	P
NH	F	G.Pract	<30	< 5	N	P	N	P
MNC	F	Stud	30-35	5-10	N	P	N	P
NH	F	G.Pract	<30	< 5	N	P	N	P
NH	F	Stud	30-35	< 5	N	N	P	P
MNC	F	Stud	30-35	5-10	N	P	N	P
MNC	F	Stud	30-35	5-10	N	P	N	P
MNC	F	Stud	30-35	5-10	N	P	N	P
NH	F	Spe	30-35	< 5	N	P	N	P
MNC	M	G.Pract	30-35	5-10	N	P	P	P
MNC	M	Spe	>35	5-10	N	P	N	P
MNC	M	Spe	30-35	< 5	N	P	N	P
NH	F	Spe	30-35	< 5	N	P	N	P
NH	F	G.Pract	<30	< 5	N	P	N	P
MNC	M	G.Pract	>35	5-10	N	N	P	P
NH	F	Stud	30-35	< 5	N	N	P	P
MNC	M	Spe	>35	5-10	N	P	N	P
NH	M	Spe	>35	5-10	N	P	N	P
HC	M	G.Pract	>35	5-10	N	P	N	P
HC	M	G.Pract	>35	5-10	N	P	N	P
NH	F	Spe	30-35	< 5	N	P	N	P
MNC	M	Spe	>35	5-10	N	P	N	P
NH	F	Spe	30-35	< 5	N	P	N	P
MNC	M	Spe	30-35	< 5	N	P	N	P
MNC	M	Spe	>35	5-10	N	P	N	P
MNC	M	G.Pract	>35	5-10	N	N	P	P
MNC	M	G.Pract	30-35	5-10	N	P	P	P
MNC	M	G.Pract	30-35	< 5	N	P	N	P
HC	M	G.Pract	>35	5-10	N	P	N	P
NH	M	Spe	>35	5-10	N	P	N	P
NH	F	Spe	30-35	< 5	N	P	N	P
MNC	M	G.Pract	30-35	5-10	N	P	P	P
NH	F	G.Pract	<30	< 5	N	P	N	P
MNC	M	G.Pract	30-35	< 5	N	P	N	P
MNC	M	G.Pract	>35	5-10	N	P	N	P
MNC	M	G.Pract	30-35	< 5	N	P	N	P
MNC	M	Spe	>35	5-10	N	P	N	P
MNC	M	G.Pract	>35	5-10	N	N	P	P
MNC	M	G.Pract	30-35	< 5	N	P	N	P
MNC	M	G.Pract	>35	5-10	N	N	P	P
MNC	M	Spe	>35	5-10	N	P	N	P
MNC	M	G.Pract	30-35	< 5	N	P	N	P
MNC	M	G.Pract	>35	5-10	N	P	N	P
NH	M	G.Pract	>35	5-10	N	N	P	P
MNC	M	G.Pract	>35	5-10	N	P	N	P
MNC	M	Spe	30-35	< 5	N	P	N	P
NH	F	Spe	30-35	< 5	N	P	N	P
NH	F	Spe	30-35	< 5	N	P	N	P
HC	M	G.Pract	>35	5-10	N	P	N	P
NH	F	Stud	30-35	< 5	N	N	P	P
MNC	M	G.Pract	>35	5-10	N	N	P	P
NH	F	Spe	30-35	< 5	N	P	N	P
NH	M	Spe	>35	>10	P	P	P	P
MNC	M	Spe	30-35	< 5	N	P	N	P
MNC	M	G.Pract	>35	5-10	N	P	N	P
NH	M	Spe	>35	>10	P	P	P	P
NH	M	Spe	>35	>10	P	P	P	P
MNC	F	Stud	30-35	5-10	N	P	N	P
MNC	F	Stud	30-35	5-10	N	P	N	P
MNC	M	G.Pract	30-35	5-10	N	P	P	P
NH	M	Spe	>35	>10	P	P	P	P
NH	M	G.Pract	>35	5-10	N	N	P	P
MNC	M	G.Pract	30-35	< 5	N	P	N	P
NH	F	Spe	30-35	< 5	N	P	N	P
NH	F	Spe	30-35	< 5	N	P	N	P
NH	F	Spe	30-35	< 5	N	P	N	P
NH	F	G.Pract	<30	< 5	N	P	N	P
NH	M	G.Pract	>35	5-10	N	N	P	P
HC	M	G.Pract	>35	5-10	N	P	N	P
NH	F	Spe	30-35	< 5	N	P	N	P
HC	M	G.Pract	>35	5-10	N	P	N	P
MNC	M	Spe	>35	5-10	N	P	N	P
HC	M	G.Pract	>35	5-10	N	P	N	P
NH	F	Spe	30-35	< 5	N	P	N	P
HC	M	G.Pract	>35	5-10	N	P	N	P
MNC	M	G.Pract	30-35	< 5	N	P	N	P
HC	M	G.Pract	>35	5-10	N	P	N	P
NH	M	Spe	>35	5-10	N	P	N	P
MNC	M	Spe	>35	5-10	N	P	N	P
NH	M	G.Pract	>35	5-10	N	N	P	P
MNC	M	G.Pract	>35	5-10	N	P	N	P
NH	F	Spe	30-35	< 5	N	P	N	P
MNC	M	G.Pract	30-35	5-10	N	P	P	P
MNC	M	Spe	>35	5-10	N	P	N	P
MNC	F	Stud	30-35	5-10	N	P	N	P
MNC	M	G.Pract	>35	5-10	N	P	N	P
NH	M	Spe	>35	>10	P	P	P	P
NH	F	G.Pract	<30	< 5	N	P	N	P
NH	F	Spe	30-35	< 5	N	P	N	P
NH	M	Spe	>35	5-10	N	P	N	P
MNC	M	G.Pract	30-35	5-10	N	P	P	P
MNC	M	G.Pract	>35	5-10	N	P	N	P
NH	F	Spe	30-35	< 5	N	P	N	P
MNC	M	G.Pract	30-35	5-10	N	P	P	P
NH	F	Spe	30-35	< 5	N	P	N	P
MNC	M	Spe	>35	5-10	N	P	N	P
MNC	M	G.Pract	30-35	< 5	N	P	N	P
NH	M	Spe	>35	>10	P	P	P	P
MNC	M	G.Pract	30-35	5-10	N	P	P	P
NH	M	G.Pract	>35	5-10	N	N	P	P
NH	F	Spe	30-35	< 5	N	P	N	P
MNC	M	G.Pract	30-35	< 5	N	P	N	P
NH	F	G.Pract	<30	< 5	N	P	N	P
MNC	M	Spe	30-35	< 5	N	P	N	P
MNC	F	Stud	30-35	5-10	N	P	N	P
MNC	M	Spe	30-35	< 5	N	P	N	P
MNC	F	Stud	30-35	5-10	N	P	N	P
NH	F	Stud	30-35	< 5	N	N	P	P
MNC	F	Stud	30-35	5-10	N	P	N	P
MNC	F	Stud	30-35	5-10	N	P	N	P
NH	F	G.Pract	<30	< 5	N	P	N	P
NH	M	Spe	>35	>10	P	P	P	P
MNC	M	G.Pract	30-35	5-10	N	P	P	P
MNC	M	G.Pract	30-35	< 5	N	P	N	P
NH	F	G.Pract	<30	< 5	N	P	N	P
NH	F	Spe	30-35	< 5	N	P	N	P
MNC	M	Spe	>35	5-10	N	P	N	P
NH	M	Spe	>35	5-10	N	P	N	P
MNC	M	G.Pract	30-35	5-10	N	P	P	P
HC	M	G.Pract	>35	5-10	N	P	N	P
MNC	M	G.Pract	30-35	5-10	N	P	P	P
NH	F	Spe	30-35	< 5	N	P	N	P
HC	M	G.Pract	>35	5-10	N	P	N	P
MNC	M	G.Pract	>35	5-10	N	N	P	P
NH	F	Spe	30-35	< 5	N	P	N	P
NH	M	Spe	>35	5-10	N	P	N	P
MNC	M	Spe	>35	5-10	N	P	N	P
NH	M	Spe	>35	>10	P	P	P	P
NH	M	G.Pract	>35	5-10	N	N	P	P
NH	F	G.Pract	<30	< 5	N	P	N	P
NH	M	G.Pract	>35	5-10	N	N	P	P
NH	M	Spe	>35	>10	P	P	P	P
NH	M	G.Pract	>35	5-10	N	N	P	P
MNC	M	Spe	>35	5-10	N	P	N	P
MNC	F	Stud	30-35	5-10	N	P	N	P
NH	F	Spe	30-35	< 5	N	P	N	P
MNC	M	G.Pract	>35	5-10	N	P	N	P
NH	M	G.Pract	>35	5-10	N	N	P	P
MNC	M	G.Pract	30-35	5-10	N	P	P	P
MNC	F	Stud	30-35	5-10	N	P	N	P
NH	M	G.Pract	>35	5-10	N	N	P	P
MNC	M	Spe	30-35	< 5	N	P	N	P
NH	M	G.Pract	>35	5-10	N	N	P	P
MNC	F	Stud	30-35	5-10	N	P	N	P
NH	M	Spe	>35	5-10	N	P	N	P
MNC	F	Stud	30-35	5-10	N	P	N	P
NH	F	Stud	30-35	< 5	N	N	P	P
MNC	M	G.Pract	30-35	< 5	N	P	N	P
MNC	M	G.Pract	30-35	5-10	N	P	P	P
NH	F	Stud	30-35	< 5	N	N	P	P
MNC	M	G.Pract	>35	5-10	N	N	P	P
NH	F	Spe	30-35	< 5	N	P	N	P
MNC	M	Spe	30-35	< 5	N	P	N	P
MNC	F	Stud	30-35	5-10	N	P	N	P
MNC	M	G.Pract	>35	5-10	N	P	N	P
MNC	M	Spe	30-35	< 5	N	P	N	P
NH	M	Spe	>35	>10	P	P	P	P
NH	F	Stud	30-35	< 5	N	N	P	P
NH	F	G.Pract	<30	< 5	N	P	N	P
NH	F	G.Pract	<30	< 5	N	P	N	P
MNC	M	G.Pract	30-35	5-10	N	P	P	P
NH	F	G.Pract	<30	< 5	N	P	N	P
MNC	M	G.Pract	>35	5-10	N	N	P	P
NH	F	Spe	30-35	< 5	N	P	N	P
MNC	M	G.Pract	30-35	< 5	N	P	N	P
MNC	M	G.Pract	>35	5-10	N	P	N	P
NH	M	G.Pract	>35	5-10	N	N	P	P
MNC	F	Stud	30-35	5-10	N	P	N	P
NH	F	Stud	30-35	< 5	N	N	P	P
MNC	M	Spe	>35	5-10	N	P	N	P
MNC	M	G.Pract	30-35	5-10	N	P	P	P
MNC	M	Spe	30-35	< 5	N	P	N	P
NH	M	Spe	>35	5-10	N	P	N	P
MNC	M	Spe	>35	5-10	N	P	N	P
NH	M	Spe	>35	>10	P	P	P	P
MNC	M	G.Pract	30-35	< 5	N	P	N	P
MNC	M	G.Pract	>35	5-10	N	N	P	P
NH	M	Spe	>35	>10	P	P	P	P
HC	M	G.Pract	>35	5-10	N	P	N	P
NH	F	Spe	30-35	< 5	N	P	N	P
MNC	M	G.Pract	30-35	5-10	N	P	P	P
MNC	M	G.Pract	30-35	5-10	N	P	P	P
NH	F	Spe	30-35	< 5	N	P	N	P
NH	M	Spe	>35	>10	P	P	P	P
NH	F	Spe	30-35	< 5	N	P	N	P
NH	F	Spe	30-35	< 5	N	P	N	P
MNC	M	G.Pract	30-35	5-10	N	P	P	P
NH	M	Spe	>35	5-10	N	P	N	P
MNC	M	G.Pract	>35	5-10	N	N	P	P
MNC	M	Spe	30-35	< 5	N	P	N	P
MNC	M	Spe	>35	5-10	N	P	N	P
NH	M	G.Pract	>35	5-10	N	N	P	P
MNC	M	Spe	30-35	< 5	N	P	N	P
MNC	M	Spe	30-35	< 5	N	P	N	P
NH	M	G.Pract	>35	5-10	N	N	P	P
NH	F	Stud	30-35	< 5	N	N	P	P
NH	F	Spe	30-35	< 5	N	P	N	P
NH	F	Spe	30-35	< 5	N	P	N	P
NH	M	Spe	>35	5-10	N	P	N	P
NH	M	Spe	>35	>10	P	P	P	P
MNC	M	Spe	30-35	< 5	N	P	N	P
MNC	M	Spe	>35	5-10	N	P	N	P
NH	F	Spe	30-35	< 5	N	P	N	P
NH	F	Stud	30-35	< 5	N	N	P	P
MNC	M	G.Pract	>35	5-10	N	N	P	P
NH	M	Spe	>35	5-10	N	P	N	P
NH	F	G.Pract	<30	< 5	N	P	N	P
HC	M	G.Pract	>35	5-10	N	P	N	P
NH	F	G.Pract	<30	< 5	N	P	N	P
NH	F	Spe	30-35	< 5	N	P	N	P
NH	F	Spe	30-35	< 5	N	P	N	P
MNC	M	G.Pract	>35	5-10	N	N	P	P
NH	M	Spe	>35	>10	P	P	P	P
NH	F	Spe	30-35	< 5	N	P	N	P
NH	F	Stud	30-35	< 5	N	N	P	P
MNC	M	G.Pract	>35	5-10	N	N	P	P
MNC	F	Stud	30-35	5-10	N	P	N	P
NH	F	Spe	30-35	< 5	N	P	N	P
MNC	M	G.Pract	>35	5-10	N	N	P	P
MNC	F	Stud	30-35	5-10	N	P	N	P
MNC	M	G.Pract	30-35	< 5	N	P	N	P
NH	F	Spe	30-35	< 5	N	P	N	P
NH	M	Spe	>35	>10	P	P	P	P
MNC	F	Stud	30-35	5-10	N	P	N	P
HC	M	G.Pract	>35	5-10	N	P	N	P
NH	M	Spe	>35	>10	P	P	P	P
NH	F	Stud	30-35	< 5	N	N	P	P
MNC	M	G.Pract	>35	5-10	N	P	N	P
MNC	M	Spe	30-35	< 5	N	P	N	P
MNC	M	G.Pract	30-35	5-10	N	P	P	P
MNC	M	G.Pract	30-35	5-10	N	P	P	P
MNC	M	G.Pract	>35	5-10	N	P	N	P
HC	M	G.Pract	>35	5-10	N	P	N	P
HC	M	G.Pract	>35	5-10	N	P	N	P
MNC	M	Spe	>35	5-10	N	P	N	P
MNC	M	G.Pract	30-35	5-10	N	P	P	P
NH	F	Spe	30-35	< 5	N	P	N	P
MNC	M	G.Pract	>35	5-10	N	N	P	P
NH	F	Spe	30-35	< 5	N	P	N	P
NH	F	G.Pract	<30	< 5	N	P	N	P
MNC	F	Stud	30-35	5-10	N	P	N	P
MNC	M	Spe	30-35	< 5	N	P	N	P
MNC	M	G.Pract	30-35	< 5	N	P	N	P
NH	F	Spe	30-35	< 5	N	P	N	P
HC	M	G.Pract	>35	5-10	N	P	N	P
MNC	M	G.Pract	30-35	5-10	N	P	P	P
NH	M	Spe	>35	>10	P	P	P	P
MNC	M	G.Pract	30-35	5-10	N	P	P	P
NH	F	G.Pract	<30	< 5	N	P	N	P
MNC	M	G.Pract	>35	5-10	N	P	N	P
HC	M	G.Pract	>35	5-10	N	P	N	P
MNC	M	G.Pract	>35	5-10	N	P	N	P
MNC	M	Spe	>35	5-10	N	P	N	P
MNC	M	G.Pract	30-35	5-10	N	P	P	P
NH	F	Spe	30-35	< 5	N	P	N	P
HC	M	G.Pract	>35	5-10	N	P	N	P
NH	F	Spe	30-35	< 5	N	P	N	P
MNC	F	Stud	30-35	5-10	N	P	N	P
MNC	F	Stud	30-35	5-10	N	P	N	P
MNC	M	G.Pract	>35	5-10	N	P	N	P
NH	F	Stud	30-35	< 5	N	N	P	P
MNC	M	G.Pract	30-35	< 5	N	P	N	P
NH	M	G.Pract	>35	5-10	N	N	P	P
NH	F	Spe	30-35	< 5	N	P	N	P
NH	F	Spe	30-35	< 5	N	P	N	P
NH	M	Spe	>35	5-10	N	P	N	P

## Sheet: Figure 5
structure	sex	grade	age	expYear	gravity	exposition	prevention	global_perception
MNC	M	Stud	<30	5-10	G	G	M	M
MNC	M	G.Pract	<30	5-10	G	G	M	M
MNC	F	G.Pract	<30	< 5	M	M	G	M
MNC	M	G.Pract	<30	< 5	G	G	M	M
MNC	M	Stud	<30	< 5	M	G	M	M
MNC	M	Stud	<30	< 5	G	G	G	G
MNC	M	Stud	<30	>10	G	M	M	M
NH	F	Stud	<30	< 5	G	M	M	M
NH	M	Stud	<30	< 5	L	L	M	L
NH	F	Stud	<30	< 5	M	G	M	M
NH	F	G.Pract	<30	< 5	M	G	M	M
NH	M	Stud	<30	< 5	L	L	L	L
NH	F	Stud	<30	< 5	L	L	L	L
NH	F	G.Pract	<30	5-10	M	M	L	L
NH	F	Stud	<30	< 5	G	M	L	M
NH	F	G.Pract	<30	< 5	G	G	M	M
NH	F	Stud	<30	< 5	G	G	M	G
NH	F	G.Pract	<30	< 5	G	G	G	G
NH	M	Stud	<30	< 5	G	G	G	G
NH	F	Stud	<30	5-10	G	G	M	G
NH	F	Stud	<30	5-10	G	G	M	G
NH	F	Stud	<30	< 5	G	G	G	G
NH	M	G.Pract	<30	< 5	G	G	M	G
NH	M	G.Pract	<30	5-10	L	L	L	L
NH	F	G.Pract	<30	< 5	G	G	G	G
NH	M	Stud	<30	< 5	G	G	M	M
NH	M	G.Pract	<30	< 5	L	L	L	L
NH	F	Spe	<30	< 5	M	G	M	M
NH	M	Stud	<30	5-10	L	L	L	L
NH	M	Spe	<30	5-10	G	G	M	M
NH	M	Stud	<30	5-10	G	G	M	M
NH	F	Stud	<30	5-10	G	G	M	M
NH	F	Spe	<30	< 5	G	G	M	G
NH	F	Stud	<30	5-10	G	G	L	M
NH	M	Stud	<30	< 5	G	G	L	M
NH	M	Stud	<30	< 5	G	M	L	L
NH	M	Spe	<30	< 5	M	M	L	L
NH	M	Spe	<30	< 5	G	M	L	M
NH	M	Stud	<30	< 5	M	M	L	L
NH	M	G.Pract	<30	< 5	G	M	L	L
NH	F	G.Pract	<30	< 5	M	M	L	L
NH	M	G.Pract	<30	< 5	G	G	L	M
NH	M	G.Pract	<30	5-10	M	M	L	L
NH	F	G.Pract	<30	< 5	G	G	L	M
NH	F	G.Pract	<30	< 5	M	G	M	M
NH	M	Stud	<30	< 5	G	G	M	G
NH	M	Stud	<30	< 5	G	G	G	G
NH	M	Stud	<30	< 5	G	G	M	M
NH	F	G.Pract	<30	< 5	G	G	M	M
NH	M	Spe	<30	< 5	G	G	L	M
NH	M	Stud	<30	< 5	G	G	L	M
NH	F	Stud	<30	< 5	G	G	G	G
NH	F	Stud	<30	< 5	G	G	L	M
NH	M	Stud	<30	< 5	M	G	L	L
NH	M	Stud	<30	< 5	M	G	M	M
NH	M	Stud	<30	< 5	G	G	M	G
NH	M	Stud	<30	< 5	G	G	L	M
NH	F	Stud	<30	< 5	G	G	L	M
NH	F	Stud	<30	< 5	M	G	L	M
NH	M	Stud	<30	< 5	G	G	M	G
NH	M	Stud	<30	< 5	G	G	M	M
NH	F	Stud	<30	< 5	G	G	G	G
NH	M	Stud	<30	< 5	G	G	M	M
NH	M	Stud	<30	< 5	G	G	M	G
NH	M	Stud	<30	< 5	G	G	L	M
NH	M	Stud	<30	< 5	G	G	M	M
NH	M	Stud	<30	< 5	G	G	L	M
NH	M	Stud	<30	< 5	M	G	M	M
NH	M	Stud	<30	< 5	G	G	M	M
NH	M	Stud	<30	< 5	M	M	L	L
NH	F	G.Pract	<30	5-10	M	G	M	M
NH	F	G.Pract	<30	< 5	G	G	M	M
NH	M	Stud	<30	< 5	M	M	M	M
NH	M	Spe	<30	< 5	G	G	G	G
NH	M	Stud	<30	< 5	G	G	M	M
NH	M	Stud	<30	< 5	G	G	M	M
NH	F	G.Pract	<30	< 5	M	M	M	M
MNC	M	Stud	<30	< 5	G	G	M	M
MNC	M	Stud	<30	< 5	G	G	M	M
Health centre	M	Stud	<30	< 5	G	G	G	G
Health centre	M	Spe	<30	< 5	M	G	G	G
Health centre	M	Stud	<30	< 5	G	G	M	M
NH	F	Stud	<30	< 5	G	G	M	M
NH	M	G.Pract	<30	< 5	M	M	L	M
NH	M	Stud	<30	< 5	M	G	L	M
NH	F	Stud	<30	< 5	M	G	M	M
NH	F	Stud	<30	5-10	M	G	M	M
NH	M	Stud	<30	< 5	L	M	M	M
NH	M	Stud	<30	< 5	G	G	M	M
NH	M	Stud	<30	5-10	G	G	G	G
NH	F	Stud	<30	< 5	G	G	G	G
NH	M	Stud	<30	< 5	M	M	L	M
NH	F	G.Pract	<30	< 5	G	G	G	G
NH	F	Stud	<30	5-10	M	G	L	L
NH	F	Stud	<30	< 5	G	G	G	G
NH	M	Stud	<30	< 5	M	G	G	G
Health centre	F	Stud	<30	< 5	M	G	L	L
Health centre	F	Stud	<30	< 5	M	G	L	M
Health centre	F	G.Pract	<30	< 5	G	G	G	G
Health centre	F	G.Pract	<30	< 5	G	G	G	G
Health centre	M	G.Pract	<30	5-10	G	G	G	G
MNC	F	G.Pract	>35	5-10	G	G	M	M
MNC	M	Spe	>35	5-10	M	G	L	M
MNC	M	Spe	>35	< 5	G	G	G	G
MNC	F	Spe	>35	5-10	G	G	L	M
MNC	M	G.Pract	>35	5-10	G	G	L	M
MNC	M	G.Pract	>35	5-10	M	G	M	M
MNC	M	G.Pract	>35	5-10	M	M	M	M
Health centre	F	G.Pract	>35	5-10	M	G	M	M
Health centre	M	G.Pract	>35	>10	G	G	L	M
Health centre	F	G.Pract	>35	>10	G	G	G	G
Health centre	F	G.Pract	>35	>10	G	M	M	M
Health centre	F	G.Pract	>35	5-10	M	G	L	M
Health centre	F	G.Pract	>35	5-10	G	M	L	L
Health centre	M	Spe	>35	>10	G	G	L	M
MNC	M	G.Pract	>35	5-10	G	G	G	G
MNC	M	Spe	>35	5-10	M	M	M	M
MNC	M	G.Pract	>35	5-10	G	G	L	M
MNC	F	Spe	>35	5-10	G	G	L	M
MNC	M	G.Pract	>35	>10	G	G	G	G
MNC	M	G.Pract	>35	5-10	G	G	G	G
MNC	F	Spe	>35	< 5	G	G	G	G
MNC	M	Stud	>35	5-10	M	G	M	M
MNC	M	G.Pract	>35	5-10	G	M	M	M
MNC	F	G.Pract	>35	5-10	G	G	G	G
MNC	M	Spe	>35	5-10	M	G	L	L
MNC	F	Spe	>35	>10	G	G	M	M
MNC	F	G.Pract	>35	5-10	G	G	M	M
Health centre	M	G.Pract	>35	>10	G	G	M	M
MNC	M	G.Pract	>35	>10	G	G	M	M
MNC	F	Spe	>35	< 5	M	G	L	L
MNC	F	G.Pract	>35	5-10	M	G	L	M
MNC	F	Spe	>35	5-10	M	G	M	M
MNC	M	G.Pract	>35	>10	M	M	L	L
MNC	M	G.Pract	>35	5-10	M	G	M	M
NH	M	G.Pract	>35	>10	M	M	L	M
NH	F	G.Pract	>35	>10	G	G	M	G
NH	M	G.Pract	>35	< 5	G	G	G	G
NH	M	Spe	>35	5-10	M	G	G	G
NH	M	G.Pract	>35	5-10	M	M	M	M
NH	F	G.Pract	>35	5-10	G	G	L	M
NH	F	G.Pract	>35	5-10	G	G	G	G
NH	M	G.Pract	>35	5-10	G	G	M	G
NH	M	Spe	>35	5-10	G	G	G	G
NH	M	Spe	>35	>10	M	G	G	G
NH	M	Spe	>35	< 5	G	G	G	G
NH	F	G.Pract	>35	>10	M	L	M	L
NH	M	Spe	>35	>10	M	G	G	M
NH	M	G.Pract	>35	< 5	M	G	M	M
NH	M	Spe	>35	>10	G	L	L	L
NH	M	Spe	>35	5-10	G	M	M	M
NH	F	G.Pract	>35	5-10	M	M	L	L
NH	M	G.Pract	>35	>10	G	G	M	M
NH	M	Spe	>35	>10	G	M	M	M
NH	F	G.Pract	>35	5-10	G	M	M	M
NH	M	Spe	>35	< 5	G	M	M	M
NH	M	G.Pract	>35	< 5	G	G	G	G
NH	F	G.Pract	>35	< 5	G	G	L	M
NH	M	G.Pract	>35	< 5	G	G	L	M
NH	M	G.Pract	>35	5-10	G	G	M	G
NH	M	G.Pract	>35	>10	G	G	M	M
NH	M	G.Pract	>35	5-10	G	G	L	L
NH	M	G.Pract	>35	5-10	G	M	M	M
NH	M	G.Pract	>35	5-10	G	G	M	M
NH	M	Spe	>35	5-10	G	G	M	M
NH	M	Spe	>35	>10	G	G	L	M
NH	F	G.Pract	>35	5-10	G	G	L	M
NH	M	G.Pract	>35	< 5	M	M	L	L
NH	M	G.Pract	>35	5-10	G	M	L	L
NH	M	Spe	>35	< 5	G	G	L	M
NH	M	Spe	>35	5-10	M	G	M	M
NH	M	Spe	>35	< 5	G	G	M	M
NH	M	Spe	>35	< 5	M	M	L	L
NH	M	Spe	>35	5-10	G	G	L	M
NH	M	G.Pract	>35	5-10	G	G	M	M
NH	M	G.Pract	>35	5-10	G	M	L	M
NH	M	G.Pract	>35	5-10	G	M	M	M
NH	M	G.Pract	>35	5-10	G	M	M	M
NH	M	G.Pract	>35	5-10	G	G	M	M
NH	M	Spe	>35	>10	G	G	L	M
NH	F	G.Pract	>35	< 5	G	M	L	L
NH	M	G.Pract	>35	>10	G	G	G	G
NH	M	Spe	>35	>10	G	G	L	M
NH	M	Spe	>35	>10	M	M	L	L
NH	M	Spe	>35	>10	M	M	L	L
NH	F	G.Pract	>35	>10	M	M	L	L
NH	M	G.Pract	>35	5-10	M	M	M	M
NH	M	G.Pract	>35	5-10	G	G	M	M
NH	F	G.Pract	>35	>10	M	G	M	M
NH	M	G.Pract	>35	< 5	M	M	M	M
NH	M	Spe	>35	>10	L	L	L	L
NH	M	G.Pract	>35	>10	M	M	L	L
MNC	F	G.Pract	>35	< 5	G	G	L	M
MNC	M	Spe	>35	5-10	G	M	M	M
MNC	M	G.Pract	>35	5-10	G	M	M	M
MNC	M	G.Pract	>35	>10	G	M	M	M
Health centre	M	G.Pract	>35	5-10	M	L	L	L
Health centre	F	G.Pract	>35	5-10	G	M	M	M
Health centre	F	G.Pract	>35	5-10	G	G	G	G
Health centre	M	G.Pract	>35	5-10	G	G	G	G
Health centre	F	G.Pract	>35	< 5	G	M	G	G
Health centre	M	G.Pract	>35	5-10	G	G	M	G
Health centre	M	G.Pract	>35	5-10	G	M	L	L
Health centre	F	Spe	>35	>10	G	G	M	M
Health centre	F	G.Pract	>35	5-10	G	M	M	M
Health centre	M	G.Pract	>35	5-10	M	M	L	L
Health centre	M	Spe	>35	>10	G	M	M	M
Health centre	F	G.Pract	>35	>10	M	M	L	L
Health centre	F	G.Pract	>35	>10	G	M	L	M
Health centre	M	G.Pract	>35	>10	G	G	M	M
Health centre	F	G.Pract	>35	5-10	M	M	M	M
Health centre	M	G.Pract	>35	>10	G	G	M	M
Health centre	F	G.Pract	>35	5-10	G	G	M	M
Health centre	F	Spe	>35	5-10	M	L	L	L
Health centre	F	G.Pract	>35	>10	M	M	L	L
Health centre	M	G.Pract	>35	5-10	M	M	M	M
Health centre	F	G.Pract	>35	>10	M	M	M	M
Health centre	M	G.Pract	>35	5-10	M	M	L	M
Health centre	F	G.Pract	>35	>10	M	M	L	L
Health centre	M	G.Pract	>35	5-10	M	M	M	M
Health centre	M	G.Pract	>35	>10	G	G	M	M
Health centre	M	G.Pract	>35	5-10	G	G	G	G
Health centre	F	G.Pract	>35	5-10	G	M	M	M
Health centre	M	Stud	>35	5-10	G	G	M	M
MNC	M	G.Pract	30-35	< 5	G	M	L	L
MNC	M	G.Pract	30-35	5-10	G	G	L	M
MNC	F	Spe	30-35	< 5	G	M	M	M
MNC	M	G.Pract	30-35	< 5	M	G	M	M
MNC	M	G.Pract	30-35	5-10	M	M	M	M
Health centre	M	G.Pract	30-35	< 5	M	M	M	M
Health centre	M	G.Pract	30-35	< 5	G	M	M	M
MNC	M	Spe	30-35	5-10	M	G	M	M
MNC	F	Spe	30-35	< 5	M	M	M	M
MNC	M	Spe	30-35	5-10	G	G	M	M
Health centre	M	G.Pract	30-35	5-10	G	G	M	G
Health centre	M	G.Pract	30-35	5-10	G	G	M	G
MNC	M	G.Pract	30-35	< 5	G	G	M	M
MNC	M	Spe	30-35	< 5	M	M	M	M
MNC	M	Spe	30-35	< 5	G	M	M	M
MNC	F	Spe	30-35	< 5	M	M	G	M
MNC	F	Stud	30-35	5-10	M	M	M	M
MNC	F	Spe	30-35	< 5	M	G	M	M
MNC	F	Stud	30-35	< 5	G	M	G	G
MNC	M	G.Pract	30-35	< 5	L	L	L	L
MNC	M	G.Pract	30-35	< 5	G	M	M	M
MNC	M	G.Pract	30-35	< 5	G	G	G	G
MNC	M	G.Pract	30-35	5-10	M	G	G	G
MNC	F	G.Pract	30-35	>10	M	G	M	M
MNC	M	Spe	30-35	5-10	M	G	M	M
MNC	F	G.Pract	30-35	5-10	G	G	M	M
MNC	M	G.Pract	30-35	5-10	L	L	L	L
MNC	F	Stud	30-35	< 5	M	G	L	M
MNC	F	G.Pract	30-35	< 5	G	G	L	M
MNC	F	Stud	30-35	< 5	G	G	M	M
MNC	M	Spe	30-35	5-10	G	G	L	M
NH	F	G.Pract	30-35	5-10	M	G	G	G
NH	F	G.Pract	30-35	5-10	G	G	G	G
NH	F	Stud	30-35	< 5	G	G	M	G
NH	M	G.Pract	30-35	< 5	G	G	M	G
NH	M	G.Pract	30-35	< 5	M	G	G	G
NH	F	G.Pract	30-35	5-10	G	G	M	M
NH	M	G.Pract	30-35	5-10	M	G	M	M
NH	F	Spe	30-35	< 5	G	G	M	G
NH	M	Spe	30-35	< 5	G	G	L	M
NH	F	Spe	30-35	< 5	G	G	M	G
NH	M	G.Pract	30-35	< 5	G	G	M	G
NH	F	Spe	30-35	< 5	G	M	M	M
NH	F	G.Pract	30-35	< 5	G	G	M	G
NH	F	G.Pract	30-35	5-10	G	G	L	M
NH	F	Stud	30-35	< 5	G	G	M	M
NH	F	Stud	30-35	5-10	G	G	M	M
NH	F	G.Pract	30-35	5-10	G	G	L	M
NH	F	Spe	30-35	< 5	G	G	M	M
NH	F	Spe	30-35	< 5	G	G	M	G
NH	F	Spe	30-35	5-10	G	G	G	G
NH	M	Spe	30-35	5-10	G	G	G	G
NH	M	Spe	30-35	5-10	G	M	L	L
NH	M	G.Pract	30-35	5-10	M	M	L	L
NH	M	Stud	30-35	< 5	G	G	M	M
NH	M	G.Pract	30-35	5-10	G	G	L	M
NH	M	G.Pract	30-35	< 5	G	G	M	M
NH	M	G.Pract	30-35	5-10	M	L	L	L
NH	M	Spe	30-35	5-10	G	G	M	M
NH	M	Stud	30-35	< 5	G	G	M	M
NH	F	Stud	30-35	5-10	G	M	G	G
NH	M	Spe	30-35	5-10	G	G	M	G
NH	F	G.Pract	30-35	>10	G	G	G	G
NH	F	Spe	30-35	< 5	G	G	M	G
NH	M	Spe	30-35	< 5	G	G	G	G
NH	F	Stud	30-35	5-10	L	L	L	L
NH	M	Spe	30-35	5-10	G	G	M	G
NH	M	G.Pract	30-35	5-10	G	L	L	L
NH	F	Spe	30-35	< 5	L	L	M	L
NH	F	G.Pract	30-35	< 5	G	G	M	M
NH	M	G.Pract	30-35	5-10	G	M	L	M
NH	F	Spe	30-35	< 5	G	G	G	G
NH	M	G.Pract	30-35	5-10	G	G	G	G
NH	F	G.Pract	30-35	< 5	M	G	M	M
NH	F	G.Pract	30-35	< 5	G	G	G	G
NH	M	Spe	30-35	< 5	M	G	M	M
NH	M	G.Pract	30-35	5-10	G	G	G	G
NH	F	G.Pract	30-35	< 5	M	G	L	M
NH	M	Stud	30-35	< 5	G	G	L	M
NH	F	G.Pract	30-35	< 5	M	L	L	L
NH	M	G.Pract	30-35	5-10	G	G	G	G
NH	M	G.Pract	30-35	< 5	G	G	L	M
NH	M	G.Pract	30-35	5-10	G	G	L	M
NH	M	G.Pract	30-35	< 5	G	G	M	M
NH	F	G.Pract	30-35	5-10	G	G	M	M
NH	M	G.Pract	30-35	< 5	M	G	M	M
NH	F	G.Pract	30-35	< 5	G	G	L	M
NH	M	G.Pract	30-35	< 5	L	L	L	L
NH	M	Stud	30-35	< 5	L	L	M	L
NH	M	Spe	30-35	5-10	G	G	M	M
NH	M	Spe	30-35	< 5	G	G	L	M
NH	F	G.Pract	30-35	< 5	G	M	M	M
NH	M	Stud	30-35	< 5	M	G	M	M
NH	M	G.Pract	30-35	5-10	M	G	M	M
NH	M	G.Pract	30-35	< 5	G	M	L	L
NH	F	G.Pract	30-35	>10	M	M	M	M
NH	M	G.Pract	30-35	< 5	M	M	L	L
NH	F	Stud	30-35	< 5	G	M	M	M
NH	M	Spe	30-35	5-10	G	G	M	M
NH	M	G.Pract	30-35	< 5	M	M	M	M
NH	M	Spe	30-35	< 5	G	G	G	G
NH	F	Stud	30-35	< 5	G	G	M	M
NH	M	G.Pract	30-35	< 5	M	G	M	M
NH	F	G.Pract	30-35	< 5	M	G	M	M
NH	F	Stud	30-35	5-10	M	M	L	L
MNC	M	Stud	30-35	< 5	G	G	L	M
MNC	M	Stud	30-35	< 5	M	G	M	M
MNC	M	Stud	30-35	< 5	G	G	L	M
MNC	F	Spe	30-35	< 5	M	L	L	L
MNC	F	Stud	30-35	< 5	G	G	L	M
MNC	M	Spe	30-35	< 5	M	G	L	M
Health centre	F	Spe	30-35	>10	G	G	M	M
Health centre	M	Stud	30-35	< 5	G	G	M	M
Health centre	M	G.Pract	30-35	5-10	M	M	M	M
Health centre	M	G.Pract	30-35	5-10	G	G	M	G
Health centre	M	G.Pract	30-35	>10	G	G	M	G
NH	M	Stud	30-35	< 5	G	G	M	M
NH	M	Spe	30-35	5-10	M	M	M	M
NH	M	Stud	30-35	< 5	G	G	M	M
NH	M	Stud	30-35	< 5	G	M	M	M
Health centre	F	G.Pract	30-35	< 5	G	M	M	G
Health centre	F	G.Pract	30-35	5-10	G	G	M	M
Health centre	F	G.Pract	30-35	5-10	G	L	G	M
Health centre	M	Stud	30-35	< 5	M	G	M	M
Health centre	M	G.Pract	30-35	< 5	G	G	G	G
Health centre	M	Stud	30-35	< 5	L	L	L	L
Health centre	F	G.Pract	30-35	5-10	G	G	M	G
Health centre	M	G.Pract	30-35	5-10	G	G	L	M
Health centre	F	G.Pract	<30	< 5	G	G	G	G
MNC	M	Spe	>35	< 5	G	G	G	G
NH	F	G.Pract	<30	< 5	G	G	G	G
Health centre	M	G.Pract	>35	5-10	G	G	G	G
MNC	M	Spe	>35	< 5	G	G	G	G
MNC	M	G.Pract	30-35	5-10	M	G	G	G
NH	F	Stud	<30	< 5	G	G	G	G
Health centre	M	G.Pract	>35	5-10	G	G	G	G
Health centre	M	G.Pract	<30	5-10	G	G	G	G
NH	M	Spe	30-35	5-10	G	G	M	G
Health centre	F	G.Pract	<30	< 5	G	G	G	G
NH	F	Spe	30-35	5-10	G	G	G	G
NH	M	Stud	<30	5-10	G	G	G	G
NH	M	G.Pract	<30	< 5	G	G	M	G
NH	M	Stud	<30	5-10	G	G	G	G
NH	F	Spe	30-35	< 5	G	G	M	G
NH	M	Spe	<30	< 5	G	G	G	G
Health centre	F	G.Pract	>35	>10	G	G	G	G
NH	M	Stud	<30	5-10	G	G	G	G
NH	F	Stud	<30	< 5	G	G	G	G
NH	F	Spe	30-35	5-10	G	G	G	G
Health centre	M	G.Pract	30-35	5-10	G	G	M	G
NH	M	G.Pract	30-35	< 5	G	G	M	G
Health centre	F	G.Pract	<30	< 5	G	G	G	G
NH	M	Stud	<30	< 5	G	G	M	G
Health centre	F	G.Pract	>35	< 5	G	M	G	G
NH	F	Stud	30-35	< 5	G	G	M	G
NH	M	Spe	>35	< 5	G	G	G	G
Health centre	M	G.Pract	30-35	5-10	G	G	M	G
NH	F	Stud	<30	< 5	G	G	G	G
NH	M	G.Pract	<30	< 5	G	G	M	G
Health centre	M	G.Pract	30-35	5-10	G	G	M	G
Health centre	F	G.Pract	30-35	5-10	G	G	M	G
NH	M	Spe	30-35	< 5	G	G	G	G
NH	M	Stud	<30	< 5	G	G	G	G
Health centre	M	G.Pract	30-35	>10	G	G	M	G
NH	F	Stud	<30	< 5	G	G	M	G
NH	F	Stud	<30	5-10	G	G	M	G
NH	M	Spe	30-35	< 5	G	G	G	G
NH	F	Stud	30-35	< 5	G	G	M	G
NH	F	G.Pract	<30	< 5	G	G	G	G
NH	M	Stud	<30	< 5	G	G	G	G
MNC	M	G.Pract	30-35	5-10	M	G	G	G
Health centre	M	G.Pract	30-35	5-10	G	G	M	G
NH	M	Stud	<30	< 5	G	G	G	G
NH	M	Stud	<30	< 5	G	G	M	G
NH	F	Stud	30-35	< 5	G	G	M	G
NH	M	G.Pract	30-35	< 5	M	G	G	G
Health centre	M	G.Pract	30-35	< 5	G	G	G	G
NH	F	Stud	30-35	< 5	G	G	M	G
NH	M	Stud	<30	< 5	M	G	G	G
NH	M	G.Pract	>35	5-10	G	G	M	G
NH	M	G.Pract	30-35	5-10	G	G	G	G
Health centre	M	G.Pract	30-35	>10	G	G	M	G
NH	F	G.Pract	30-35	< 5	G	G	G	G
NH	M	Spe	30-35	5-10	G	G	M	G
NH	F	Spe	30-35	< 5	G	G	M	G
Health centre	M	Spe	<30	< 5	M	G	G	G
NH	F	Stud	30-35	5-10	G	M	G	G
NH	F	Stud	30-35	5-10	G	M	G	G
Health centre	F	G.Pract	<30	< 5	G	G	G	G
NH	M	G.Pract	>35	>10	G	G	G	G
NH	M	Stud	<30	< 5	G	G	G	G
NH	F	Stud	<30	5-10	G	G	M	G
NH	M	Spe	>35	>10	M	G	G	G
MNC	M	Spe	>35	< 5	G	G	G	G
NH	F	Stud	<30	5-10	G	G	M	G
NH	F	Spe	<30	< 5	G	G	M	G
NH	M	Stud	<30	< 5	G	G	M	G
NH	M	Stud	<30	< 5	G	G	M	G
NH	M	Stud	<30	< 5	G	G	M	G
NH	F	Spe	<30	< 5	G	G	M	G
NH	M	Stud	<30	< 5	G	G	M	G
Health centre	M	G.Pract	30-35	< 5	G	G	G	G
Health centre	F	G.Pract	30-35	< 5	G	M	M	G
MNC	M	G.Pract	>35	5-10	G	G	G	G
Health centre	M	G.Pract	30-35	5-10	G	G	M	G
NH	M	G.Pract	>35	>10	G	G	G	G
NH	F	G.Pract	30-35	>10	G	G	G	G
NH	F	G.Pract	30-35	< 5	G	G	G	G
Health centre	M	Stud	<30	< 5	G	G	G	G
NH	F	Stud	<30	< 5	G	G	G	G
Health centre	M	G.Pract	>35	5-10	G	G	M	G
NH	F	Spe	30-35	< 5	G	G	M	G
Health centre	F	G.Pract	30-35	< 5	G	M	M	G
NH	M	Spe	30-35	< 5	G	G	G	G
MNC	M	G.Pract	>35	5-10	G	G	G	G
Health centre	M	G.Pract	30-35	< 5	G	G	G	G
MNC	F	Stud	30-35	< 5	G	M	G	G
Health centre	M	G.Pract	30-35	5-10	G	G	M	G
NH	F	Stud	<30	< 5	G	G	G	G
Health centre	F	G.Pract	30-35	< 5	G	M	M	G
MNC	M	G.Pract	>35	5-10	G	G	G	G
MNC	F	Spe	>35	< 5	G	G	G	G
NH	M	Spe	30-35	< 5	G	G	G	G
MNC	M	G.Pract	>35	5-10	G	G	G	G
NH	F	Stud	30-35	5-10	G	M	G	G
NH	F	Stud	30-35	5-10	G	M	G	G
NH	F	G.Pract	>35	>10	G	G	M	G
NH	F	Spe	30-35	< 5	G	G	G	G
NH	F	Stud	<30	< 5	G	G	G	G
MNC	M	Spe	>35	< 5	G	G	G	G
NH	M	G.Pract	30-35	< 5	M	G	G	G
Health centre	M	G.Pract	30-35	5-10	G	G	M	G
NH	M	G.Pract	<30	< 5	G	G	M	G
NH	F	Stud	<30	5-10	G	G	M	G
NH	M	G.Pract	>35	< 5	G	G	G	G
Health centre	F	G.Pract	<30	< 5	G	G	G	G
NH	M	G.Pract	30-35	5-10	G	G	G	G
NH	F	Stud	<30	< 5	G	G	G	G
NH	M	Spe	>35	>10	M	G	G	G
MNC	F	Stud	30-35	< 5	G	M	G	G
Health centre	M	G.Pract	>35	5-10	G	G	G	G
Health centre	M	G.Pract	<30	5-10	G	G	G	G
NH	M	G.Pract	>35	5-10	G	G	M	G
MNC	M	G.Pract	30-35	5-10	M	G	G	G
NH	M	Stud	<30	< 5	G	G	M	G
NH	F	Spe	30-35	< 5	G	G	M	G
NH	F	Stud	30-35	5-10	G	M	G	G
NH	M	G.Pract	30-35	< 5	G	G	M	G
MNC	F	Spe	>35	< 5	G	G	G	G
NH	M	Spe	>35	>10	M	G	G	G
Health centre	M	G.Pract	<30	5-10	G	G	G	G
Health centre	F	G.Pract	>35	>10	G	G	G	G
NH	M	Spe	>35	>10	G	L	L	L
NH	M	G.Pract	<30	< 5	L	L	L	L
NH	M	Stud	<30	< 5	M	G	L	L
NH	M	Spe	>35	>10	L	L	L	L
NH	M	G.Pract	30-35	< 5	M	M	L	L
MNC	F	Spe	30-35	< 5	M	L	L	L
NH	M	G.Pract	<30	< 5	L	L	L	L
MNC	F	Spe	30-35	< 5	M	L	L	L
NH	M	Stud	<30	< 5	L	L	M	L
NH	M	G.Pract	30-35	5-10	M	M	L	L
NH	M	Stud	<30	5-10	L	L	L	L
NH	F	G.Pract	30-35	< 5	M	L	L	L
NH	F	G.Pract	>35	>10	M	L	M	L
NH	M	Spe	>35	>10	M	M	L	L
NH	M	G.Pract	>35	5-10	G	M	L	L
NH	M	G.Pract	30-35	< 5	M	M	L	L
NH	M	Spe	>35	>10	L	L	L	L
Health centre	F	G.Pract	>35	5-10	G	M	L	L
NH	F	Stud	<30	5-10	M	G	L	L
MNC	F	Spe	30-35	< 5	M	L	L	L
MNC	F	Spe	30-35	< 5	M	L	L	L
NH	M	G.Pract	30-35	< 5	G	M	L	L
NH	M	G.Pract	<30	5-10	M	M	L	L
Health centre	F	G.Pract	>35	>10	M	M	L	L
NH	M	G.Pract	<30	< 5	G	M	L	L
NH	M	G.Pract	<30	< 5	G	M	L	L
NH	M	G.Pract	<30	< 5	G	M	L	L
NH	M	Spe	30-35	5-10	G	M	L	L
NH	M	Spe	>35	>10	M	M	L	L
Health centre	M	G.Pract	>35	5-10	G	M	L	L
NH	M	Spe	>35	< 5	M	M	L	L
NH	F	Spe	30-35	< 5	L	L	M	L
NH	F	Stud	<30	5-10	M	G	L	L
MNC	M	G.Pract	30-35	5-10	L	L	L	L
NH	M	G.Pract	>35	>10	M	M	L	L
NH	F	Stud	<30	5-10	M	G	L	L
Health centre	M	G.Pract	>35	5-10	G	M	L	L
Health centre	M	Stud	30-35	< 5	L	L	L	L
MNC	M	G.Pract	30-35	5-10	L	L	L	L
Health centre	M	G.Pract	>35	5-10	M	L	L	L
Health centre	M	G.Pract	>35	5-10	G	M	L	L
NH	M	G.Pract	30-35	5-10	G	L	L	L
Health centre	M	G.Pract	>35	5-10	G	M	L	L
Health centre	F	Spe	>35	5-10	M	L	L	L
NH	M	Stud	<30	< 5	L	L	M	L
Health centre	F	G.Pract	>35	>10	M	M	L	L
NH	F	G.Pract	>35	>10	M	M	L	L
MNC	M	G.Pract	30-35	< 5	G	M	L	L
NH	F	Stud	<30	< 5	L	L	L	L
NH	M	G.Pract	<30	< 5	L	L	L	L
NH	M	Stud	<30	< 5	M	G	L	L
Health centre	M	G.Pract	>35	5-10	G	M	L	L
NH	F	Spe	30-35	< 5	L	L	M	L
MNC	F	Spe	30-35	< 5	M	L	L	L
NH	M	Stud	<30	< 5	M	G	L	L
NH	M	Stud	<30	< 5	M	M	L	L
NH	M	Spe	>35	>10	L	L	L	L
NH	M	G.Pract	<30	< 5	L	L	L	L
Health centre	F	G.Pract	>35	>10	M	M	L	L
NH	M	Stud	<30	< 5	G	M	L	L
NH	M	G.Pract	>35	5-10	G	M	L	L
NH	M	Spe	>35	>10	L	L	L	L
Health centre	F	G.Pract	>35	>10	M	M	L	L
NH	F	G.Pract	<30	< 5	M	M	L	L
NH	F	G.Pract	>35	>10	M	M	L	L
NH	M	G.Pract	30-35	< 5	L	L	L	L
NH	M	Stud	<30	< 5	L	L	M	L
[truncated: 84 more rows]
